# Supplementary material for: Genome-wide identification of histone methylation (H3K9me2) and acetylation (H4K12ac) marks in two ecotypes of switchgrass (Panicum virgatum L.)
Source: BMC Genomics. 2019 Aug 22;20:667. doi: 10.1186/s12864-019-6038-x (PMC6704705; doi:10.1186/s12864-019-6038-x)
Supplement: Supplementary file 1 — Tables S1-S37. Supplementary tables with legends in the first sheet called “Supplementary Table Legends”. (XLSX 479 kb) [file 12864_2019_6038_MOESM1_ESM.xlsx]

## Sheet: Supplementary Table Legends
Table	Supplementary Table Legends
S1	Primers utilized for quantitative Real-Time PCR validation in switchgrass
S2	List of KEGG pathways associated with H3K9me2 modification in switchgrass genotype AP13
S3	List of KEGG pathways associated with H4K12ac modification in switchgrass genotype AP13
S4	List of KEGG pathways associated with H3K9me2 modification in switchgrass genotype VS16
S5	List of KEGG pathways associated with H4K12ac modification in switchgrass genotype VS16
S6	List of differentially marked heat-responsive genes by histone methylation mark H3K9me2 in switchgrass genotype AP13
S7	List of differentially marked heat-responsive genes by histone acetylation mark H4K12ac in switchgrass genotype AP13
S8	List of differentially marked heat-responsive genes by histone methylation mark H3K9me2 in switchgrass genotype VS16
S9	List of differentially marked heat-responsive genes by histone acetylation mark H4K12ac in switchgrass genotype VS16
S10	List of differentially marked drought-responsive genes by histone methylation mark H3K9me2 in switchgrass genotype AP13
S11	List of differentially marked drought-responsive genes by histone acetylation mark H4K12ac in switchgrass genotype AP13
S12	List of differentially marked drought-responsive genes by histone methylation mark H3K9me2 in switchgrass genotype VS16
S13	List of differentially marked drought-responsive genes by histone acetylation mark H4K12ac in switchgrass genotype VS16
S14	List of differentially marked salinity-responsive genes by histone methylation mark H3K9me2 in switchgrass genotype AP13
S15	List of differentially marked salinity-responsive genes by histone acetylation mark H4K12ac in switchgrass genotype AP13
S16	List of differentially marked salinity-responsive genes by histone methylation mark H3K9me2 in switchgrass genotype VS16
S17	List of differentially marked salinity-responsive genes by histone acetylation mark H4K12ac in switchgrass genotype VS16
S18	List of differentially marked cold-responsive genes by histone methylation mark H3K9me2 in switchgrass genotype AP13
S19	List of differentially marked cold-responsive genes by histone acetylation mark H4K12ac in switchgrass genotype AP13
S20	List of differentially marked cold-responsive genes by histone methylation mark H3K9me2 in switchgrass genotype VS16
S21	List of differentially marked cold-responsive genes by histone acetylation mark H4K12ac in switchgrass genotype VS16
S22	List of differentially marked flooding-responsive genes by histone methylation mark H3K9me2 in switchgrass genotype AP13
S23	List of differentially marked flooding-responsive genes by histone acetylation mark H4K12ac in switchgrass genotype AP13
S24	List of differentially marked flooding-responsive genes by histone methylation mark H3K9me2 in switchgrass genotype VS16
S25	List of differentially marked flooding-responsive genes by histone acetylation mark H4K12ac in switchgrass genotype VS16
S26	List of differentially marked heavymetal-responsive genes by histone methylation mark H3K9me2 in switchgrass genotype AP13
S27	List of differentially marked heavymetal-responsive genes by histone acetylation mark H4K12ac in switchgrass genotype AP13
S28	List of differentially marked heavymetal-responsive genes by histone methylation mark H3K9me2 in switchgrass genotype VS16
S29	List of differentially marked heavymetal-responsive genes by histone acetylation mark H4K12ac in switchgrass genotype VS16
S30	List of differentially marked disease-responsive genes by histone methylation mark H3K9me2 in switchgrass genotype AP13
S31	List of differentially marked disease-responsive genes by histone methylation mark H4K12ac in switchgrass genotype AP13
S32	List of differentially marked disease-responsive genes by histone methylation mark H3K9me2 in switchgrass genotype VS16
S33	List of differentially marked disease-responsive genes by histone methylation mark H4K12ac in switchgrass genotype VS16
S34	List of differentially marked transcription factors by histone methylation mark H3K9me2 in switchgrass genotype AP13
S35	List of differentially marked transcription factors by histone methylation mark H4K12ac in switchgrass genotype AP13
S36	List of differentially marked transcription factors by histone methylation mark H3K9me2 in switchgrass genotype VS16
S37	List of differentially marked transcription factors by histone methylation mark H4K12ac in switchgrass genotype VS16

## Sheet: Table S1 - qPCR primers
Table S1 List of primers selected for real-time quantitative PCR (q-RT-PCR) from ChIP-Seq
Gene ID	Functional Annotation	Primer Sequences
Pavir.Gb00641	Phenylalanine ammonia-lyase (PAL)	5'-GCGGATGGTGGAGGAGTACC-3' - Forward
		3'-TTCATGACCCAGTCGCTGCT-5' - Reverse
Pavir.Fb01011	4-coumarate: CoA ligase (4CL)	5'-CAAGCTCCCGGACATCGAGA-3' - Forward
		3'-AGCCGCTCGAAGCAGTAGG-5' - Reverse
Pavir.Fb01009	Hydroxycinnamoyl-CoA: shikimate hydroxycinnamoyl transferase (HCT)	5'-TTCAGCCGGGAGTTCGTCTC-3' - Forward
		3'-GCACTGCATGGTGGTGTACG-5' - Reverse
Pavir.Ga02655	cinnamyl alcohol dehydrogenase (CAD)	5'-TCGTCACCAAGGTTGGCACT-3' - Forward
		3'-ACGCAGAGATGCATCCCACA-5' - Reverse
Pavir.Fb01856	caffeoyl-CoA 3-O-methyltransferase (CCoAMOT)	5'-TACGGCAACTACCACGAGCA-3' - Forward
		3'-CAGAGCGTGTTGTCGTAGGC-5' - Reverse
Phvul.J32047	Con7 (Reference gene)	5'-TCGAGCGTCTGTGACATCCC-3' - Forward
		3'-GCTGGTGTACCAGTGCAGGA-5' - Reverse

## Sheet: Table S2-KEGG-H3K9me2-AP13
Pathway ID	Pathway	All Genes with Pathway Annotation
ko01100	Metabolic pathways	308
ko01110	Biosynthesis of secondary metabolites	177
ko01130	Biosynthesis of antibiotics	83
ko01120	Microbial metabolism in diverse environments	67
ko03010	Ribosome	49
ko01200	Carbon metabolism	45
ko01230	Biosynthesis of amino acids	42
ko03013	RNA transport	36
ko03040	Spliceosome	36
ko00230	Purine metabolism	30
ko04075	Plant hormone signal transduction	29
ko00240	Pyrimidine metabolism	24
ko04141	Protein processing in endoplasmic reticulum	22
ko00270	Cysteine and methionine metabolism	21
ko04120	Ubiquitin mediated proteolysis	21
ko05169	Epstein-Barr virus infection	21
ko00520	Amino sugar and nucleotide sugar metabolism	20
ko03008	Ribosome biogenesis in eukaryotes	20
ko05016	Huntington's disease	19
ko03015	mRNA surveillance pathway	18
ko00010	Glycolysis / Gluconeogenesis	18
ko00190	Oxidative phosphorylation	18
ko03018	RNA degradation	17
ko00250	Alanine, aspartate and glutamate metabolism	16
ko00500	Starch and sucrose metabolism	16
ko04110	Cell cycle	16
ko04016	MAPK signaling pathway - plant	16
ko04626	Plant-pathogen interaction	15
ko01210	2-Oxocarboxylic acid metabolism	15
ko00710	Carbon fixation in photosynthetic organisms	15
ko00620	Pyruvate metabolism	15
ko05010	Alzheimer's disease	15
ko05012	Parkinson's disease	14
ko00564	Glycerophospholipid metabolism	14
ko00260	Glycine, serine and threonine metabolism	14
ko04111	Cell cycle - yeast	14
ko00940	Phenylpropanoid biosynthesis	14
ko05203	Viral carcinogenesis	13
ko00630	Glyoxylate and dicarboxylate metabolism	13
ko00970	Aminoacyl-tRNA biosynthesis	12
ko03030	DNA replication	12
ko05166	HTLV-I infection	12
ko03420	Nucleotide excision repair	12
ko00480	Glutathione metabolism	12
ko03410	Base excision repair	12
ko00680	Methane metabolism	12
ko03440	Homologous recombination	12
ko03022	Basal transcription factors	11
ko01212	Fatty acid metabolism	11
ko04146	Peroxisome	11
ko00561	Glycerolipid metabolism	11
ko00330	Arginine and proline metabolism	11
ko04145	Phagosome	11
ko00052	Galactose metabolism	11
ko00053	Ascorbate and aldarate metabolism	11
ko04712	Circadian rhythm - plant	11
ko00020	Citrate cycle (TCA cycle)	11
ko04144	Endocytosis	11
ko00860	Porphyrin and chlorophyll metabolism	10
ko04113	Meiosis - yeast	10
ko03050	Proteasome	10
ko05200	Pathways in cancer	10
ko00220	Arginine biosynthesis	10
ko00900	Terpenoid backbone biosynthesis	10
ko04114	Oocyte meiosis	9
ko04152	AMPK signaling pathway	9
ko05168	Herpes simplex infection	9
ko04922	Glucagon signaling pathway	9
ko02024	Quorum sensing	9
ko00051	Fructose and mannose metabolism	9
ko03020	RNA polymerase	9
ko04142	Lysosome	9
ko00195	Photosynthesis	9
ko00941	Flavonoid biosynthesis	9
ko00196	Photosynthesis - antenna proteins	9
ko03060	Protein export	8
ko00350	Tyrosine metabolism	8
ko00562	Inositol phosphate metabolism	8
ko04066	HIF-1 signaling pathway	8
ko04151	PI3K-Akt signaling pathway	8
ko00410	beta-Alanine metabolism	8
ko00030	Pentose phosphate pathway	8
ko00360	Phenylalanine metabolism	8
ko00400	Phenylalanine, tyrosine and tryptophan biosynthesis	8
ko00061	Fatty acid biosynthesis	8
ko04721	Synaptic vesicle cycle	8
ko03460	Fanconi anemia pathway	8
ko00906	Carotenoid biosynthesis	8
ko00910	Nitrogen metabolism	8
ko00640	Propanoate metabolism	7
ko04910	Insulin signaling pathway	7
ko03430	Mismatch repair	7
ko00130	Ubiquinone and other terpenoid-quinone biosynthesis	7
ko04070	Phosphatidylinositol signaling system	7
ko05230	Central carbon metabolism in cancer	7
ko04130	SNARE interactions in vesicular transport	7
ko04071	Sphingolipid signaling pathway	7
ko00380	Tryptophan metabolism	7
ko00565	Ether lipid metabolism	6
ko00460	Cyanoamino acid metabolism	6
ko00100	Steroid biosynthesis	6
ko00770	Pantothenate and CoA biosynthesis	6
ko04138	Autophagy - yeast	6
ko00280	Valine, leucine and isoleucine degradation	6
ko05034	Alcoholism	6
ko00592	alpha-Linolenic acid metabolism	6
ko04932	Non-alcoholic fatty liver disease (NAFLD)	6
ko05110	Vibrio cholerae infection	6
ko00720	Carbon fixation pathways in prokaryotes	6
ko00071	Fatty acid degradation	6
ko05152	Tuberculosis	6
ko04072	Phospholipase D signaling pathway	5
ko03320	PPAR signaling pathway	5
ko04068	FoxO signaling pathway	5
ko04261	Adrenergic signaling in cardiomyocytes	5
ko04919	Thyroid hormone signaling pathway	5
ko05206	MicroRNAs in cancer	5
ko00510	N-Glycan biosynthesis	5
ko04122	Sulfur relay system	5
ko05322	Systemic lupus erythematosus	5
ko00513	Various types of N-glycan biosynthesis	5
ko04612	Antigen processing and presentation	5
ko04623	Cytosolic DNA-sensing pathway	5
ko00040	Pentose and glucuronate interconversions	5
ko04210	Apoptosis	5
ko00945	Stilbenoid, diarylheptanoid and gingerol biosynthesis	5
ko04728	Dopaminergic synapse	5
ko04310	Wnt signaling pathway	5
ko00908	Zeatin biosynthesis	5
ko05130	Pathogenic Escherichia coli infection	4
ko00300	Lysine biosynthesis	4
ko05323	Rheumatoid arthritis	4
ko00920	Sulfur metabolism	4
ko00982	Drug metabolism - cytochrome P450	4
ko04011	MAPK signaling pathway - yeast	4
ko00780	Biotin metabolism	4
ko04020	Calcium signaling pathway	4
ko04621	NOD-like receptor signaling pathway	4
ko04914	Progesterone-mediated oocyte maturation	4
ko01523	Antifolate resistance	4
ko04915	Estrogen signaling pathway	4
ko00760	Nicotinate and nicotinamide metabolism	4
ko04722	Neurotrophin signaling pathway	4
ko00340	Histidine metabolism	4
ko00290	Valine, leucine and isoleucine biosynthesis	4
ko05231	Choline metabolism in cancer	4
ko00310	Lysine degradation	4
ko04530	Tight junction	4
ko04214	Apoptosis - fly	4
ko05120	Epithelial cell signaling in Helicobacter pylori infection	4
ko00904	Diterpenoid biosynthesis	4
ko05145	Toxoplasmosis	4
ko00730	Thiamine metabolism	4
ko00670	One carbon pool by folate	4
ko01040	Biosynthesis of unsaturated fatty acids	4
ko00740	Riboflavin metabolism	4
ko04024	cAMP signaling pathway	4
ko02020	Two-component system	4
ko00450	Selenocompound metabolism	4
ko04115	p53 signaling pathway	4
ko00950	Isoquinoline alkaloid biosynthesis	4
ko00511	Other glycan degradation	4
ko04150	mTOR signaling pathway	4
ko00790	Folate biosynthesis	3
ko00625	Chloroalkane and chloroalkene degradation	3
ko04966	Collecting duct acid secretion	3
ko00944	Flavone and flavonol biosynthesis	3
ko05211	Renal cell carcinoma	3
ko04330	Notch signaling pathway	3
ko04918	Thyroid hormone synthesis	3
ko00627	Aminobenzoate degradation	3
ko05215	Prostate cancer	3
ko00980	Metabolism of xenobiotics by cytochrome P450	3
ko00750	Vitamin B6 metabolism	3
ko05100	Bacterial invasion of epithelial cells	3
ko04931	Insulin resistance	3
ko04014	Ras signaling pathway	3
ko00650	Butanoate metabolism	3
ko00905	Brassinosteroid biosynthesis	3
ko05134	Legionellosis	3
ko00983	Drug metabolism - other enzymes	3
ko05164	Influenza A	3
ko04350	TGF-beta signaling pathway	3
ko05131	Shigellosis	3
ko04810	Regulation of actin cytoskeleton	3
ko05142	Chagas disease (American trypanosomiasis)	3
ko00430	Taurine and hypotaurine metabolism	3
ko04213	Longevity regulating pathway - multiple species	3
ko00830	Retinol metabolism	3
ko00603	Glycosphingolipid biosynthesis - globo and isoglobo series	3
ko00966	Glucosinolate biosynthesis	3
ko04924	Renin secretion	3
ko04022	cGMP-PKG signaling pathway	3
ko04975	Fat digestion and absorption	3
ko04212	Longevity regulating pathway - worm	3
ko04013	MAPK signaling pathway - fly	3
ko05202	Transcriptional misregulation in cancer	3
ko04624	Toll and Imd signaling pathway	3
ko01524	Platinum drug resistance	3
ko05160	Hepatitis C	3
ko01220	Degradation of aromatic compounds	3
ko04666	Fc gamma R-mediated phagocytosis	3
ko00261	Monobactam biosynthesis	3
ko04720	Long-term potentiation	3
ko04724	Glutamatergic synapse	3
ko04727	GABAergic synapse	3
ko00600	Sphingolipid metabolism	3
ko00960	Tropane, piperidine and pyridine alkaloid biosynthesis	3
ko04510	Focal adhesion	2
ko04260	Cardiac muscle contraction	2
ko04540	Gap junction	2
ko04391	Hippo signaling pathway - fly	2
ko04659	Th17 cell differentiation	2
ko04912	GnRH signaling pathway	2
ko04961	Endocrine and other factor-regulated calcium reabsorption	2
ko04341	Hedgehog signaling pathway - fly	2
ko04211	Longevity regulating pathway	2
ko00909	Sesquiterpenoid and triterpenoid biosynthesis	2
ko04112	Cell cycle - Caulobacter	2
ko04962	Vasopressin-regulated water reabsorption	2
ko03450	Non-homologous end-joining	2
ko05146	Amoebiasis	2
ko04064	NF-kappa B signaling pathway	2
ko05205	Proteoglycans in cancer	2
ko05143	African trypanosomiasis	2
ko00590	Arachidonic acid metabolism	2
ko04390	Hippo signaling pathway	2
ko02026	Biofilm formation - Escherichia coli	2
ko05222	Small cell lung cancer	2
ko00626	Naphthalene degradation	2
ko05031	Amphetamine addiction	2
ko04660	T cell receptor signaling pathway	2
ko05204	Chemical carcinogenesis	2
ko04916	Melanogenesis	2
ko04964	Proximal tubule bicarbonate reclamation	2
ko04930	Type II diabetes mellitus	2
ko04614	Renin-angiotensin system	2
ko03070	Bacterial secretion system	2
ko05162	Measles	2
ko04744	Phototransduction	2
ko04921	Oxytocin signaling pathway	2
ko00591	Linoleic acid metabolism	2
ko00903	Limonene and pinene degradation	2
ko04010	MAPK signaling pathway	2
ko05014	Amyotrophic lateral sclerosis (ALS)	2
ko00623	Toluene degradation	1
ko00660	C5-Branched dibasic acid metabolism	1
ko00791	Atrazine degradation	1
ko00254	Aflatoxin biosynthesis	1
ko00401	Novobiocin biosynthesis	1
ko00363	Bisphenol degradation	1
ko00540	Lipopolysaccharide biosynthesis	1
ko04015	Rap1 signaling pathway	1
ko04630	Jak-STAT signaling pathway	1
ko05132	Salmonella infection	1
ko05217	Basal cell carcinoma	1
ko00364	Fluorobenzoate degradation	1
ko04940	Type I diabetes mellitus	1
ko05111	Biofilm formation - Vibrio cholerae	1
ko04520	Adherens junction	1
ko00624	Polycyclic aromatic hydrocarbon degradation	1
ko00531	Glycosaminoglycan degradation	1
ko05212	Pancreatic cancer	1
ko04920	Adipocytokine signaling pathway	1
ko05220	Chronic myeloid leukemia	1
ko04650	Natural killer cell mediated cytotoxicity	1
ko04974	Protein digestion and absorption	1
ko05223	Non-small cell lung cancer	1
ko04713	Circadian entrainment	1
ko01521	EGFR tyrosine kinase inhibitor resistance	1
ko04973	Carbohydrate digestion and absorption	1
ko00981	Insect hormone biosynthesis	1
ko04740	Olfactory transduction	1
ko00604	Glycosphingolipid biosynthesis - ganglio series	1
ko00521	Streptomycin biosynthesis	1
ko05133	Pertussis	1
ko04512	ECM-receptor interaction	1
ko04270	Vascular smooth muscle contraction	1
ko04657	IL-17 signaling pathway	1
ko04970	Salivary secretion	1
ko04380	Osteoclast differentiation	1
ko05161	Hepatitis B	1
ko00232	Caffeine metabolism	1
ko05213	Endometrial cancer	1
ko04710	Circadian rhythm	1
ko01051	Biosynthesis of ansamycins	1
ko04960	Aldosterone-regulated sodium reabsorption	1
ko00440	Phosphonate and phosphinate metabolism	1
ko05216	Thyroid cancer	1
ko00524	Neomycin, kanamycin and gentamicin biosynthesis	1
ko04140	Autophagy	1
ko00471	D-Glutamine and D-glutamate metabolism	1
ko04730	Long-term depression	1
ko04370	VEGF signaling pathway	1
ko04971	Gastric acid secretion	1
ko04745	Phototransduction - fly	1
ko00901	Indole alkaloid biosynthesis	1
ko04360	Axon guidance	1
ko00361	Chlorocyclohexane and chlorobenzene degradation	1
ko02010	ABC transporters	1
ko04750	Inflammatory mediator regulation of TRP channels	1
ko04658	Th1 and Th2 cell differentiation	1
ko04933	AGE-RAGE signaling pathway in diabetic complications	1
ko00601	Glycosphingolipid biosynthesis - lacto and neolacto series	1
ko00785	Lipoic acid metabolism	1
ko04662	B cell receptor signaling pathway	1
ko04139	Mitophagy - yeast	1
ko00514	Other types of O-glycan biosynthesis	1
ko05214	Glioma	1
ko04925	Aldosterone synthesis and secretion	1
ko04664	Fc epsilon RI signaling pathway	1
ko05140	Leishmaniasis	1

## Sheet: Table S3-KEGG-H4K12ac-AP13
Pathway ID	Pathway	All Genes with Pathway Annotation
ko01100	Metabolic pathways	284
ko01110	Biosynthesis of secondary metabolites	165
ko01130	Biosynthesis of antibiotics	66
ko01120	Microbial metabolism in diverse environments	50
ko03010	Ribosome	43
ko01230	Biosynthesis of amino acids	38
ko03013	RNA transport	34
ko03040	Spliceosome	32
ko01200	Carbon metabolism	29
ko04075	Plant hormone signal transduction	28
ko00230	Purine metabolism	26
ko04111	Cell cycle - yeast	22
ko00190	Oxidative phosphorylation	22
ko04110	Cell cycle	20
ko00240	Pyrimidine metabolism	20
ko05016	Huntington's disease	20
ko04120	Ubiquitin mediated proteolysis	20
ko00010	Glycolysis / Gluconeogenesis	19
ko03015	mRNA surveillance pathway	19
ko05010	Alzheimer's disease	18
ko05169	Epstein-Barr virus infection	18
ko04113	Meiosis - yeast	18
ko05012	Parkinson's disease	18
ko04141	Protein processing in endoplasmic reticulum	18
ko04114	Oocyte meiosis	16
ko00500	Starch and sucrose metabolism	16
ko00270	Cysteine and methionine metabolism	15
ko04016	MAPK signaling pathway - plant	15
ko00520	Amino sugar and nucleotide sugar metabolism	14
ko04626	Plant-pathogen interaction	14
ko05166	HTLV-I infection	14
ko03008	Ribosome biogenesis in eukaryotes	14
ko01210	2-Oxocarboxylic acid metabolism	13
ko04932	Non-alcoholic fatty liver disease (NAFLD)	13
ko03018	RNA degradation	13
ko00970	Aminoacyl-tRNA biosynthesis	12
ko00330	Arginine and proline metabolism	12
ko00195	Photosynthesis	12
ko04144	Endocytosis	12
ko00900	Terpenoid backbone biosynthesis	12
ko03030	DNA replication	12
ko00940	Phenylpropanoid biosynthesis	12
ko00250	Alanine, aspartate and glutamate metabolism	12
ko04712	Circadian rhythm - plant	11
ko00620	Pyruvate metabolism	11
ko01212	Fatty acid metabolism	11
ko00480	Glutathione metabolism	11
ko00510	N-Glycan biosynthesis	11
ko03410	Base excision repair	11
ko05203	Viral carcinogenesis	10
ko00710	Carbon fixation in photosynthetic organisms	10
ko00260	Glycine, serine and threonine metabolism	10
ko00680	Methane metabolism	10
ko03420	Nucleotide excision repair	10
ko00564	Glycerophospholipid metabolism	10
ko04914	Progesterone-mediated oocyte maturation	10
ko00220	Arginine biosynthesis	10
ko03050	Proteasome	9
ko00906	Carotenoid biosynthesis	9
ko03440	Homologous recombination	9
ko00561	Glycerolipid metabolism	9
ko04152	AMPK signaling pathway	9
ko00051	Fructose and mannose metabolism	9
ko04142	Lysosome	9
ko00052	Galactose metabolism	8
ko05230	Central carbon metabolism in cancer	8
ko03020	RNA polymerase	8
ko00941	Flavonoid biosynthesis	8
ko00410	beta-Alanine metabolism	8
ko04145	Phagosome	8
ko02024	Quorum sensing	8
ko00196	Photosynthesis - antenna proteins	8
ko04146	Peroxisome	8
ko00513	Various types of N-glycan biosynthesis	8
ko04922	Glucagon signaling pathway	7
ko04721	Synaptic vesicle cycle	7
ko00400	Phenylalanine, tyrosine and tryptophan biosynthesis	7
ko03430	Mismatch repair	7
ko00130	Ubiquinone and other terpenoid-quinone biosynthesis	7
ko00380	Tryptophan metabolism	7
ko04070	Phosphatidylinositol signaling system	7
ko04151	PI3K-Akt signaling pathway	7
ko00360	Phenylalanine metabolism	7
ko05200	Pathways in cancer	7
ko00860	Porphyrin and chlorophyll metabolism	7
ko05168	Herpes simplex infection	7
ko00592	alpha-Linolenic acid metabolism	7
ko03060	Protein export	7
ko00910	Nitrogen metabolism	7
ko00030	Pentose phosphate pathway	7
ko00562	Inositol phosphate metabolism	6
ko00350	Tyrosine metabolism	6
ko03022	Basal transcription factors	6
ko00071	Fatty acid degradation	6
ko04011	ko04011 MAPK signaling pathway - yeast	6
ko04623	Cytosolic DNA-sensing pathway	6
ko05110	Vibrio cholerae infection	6
ko00770	Pantothenate and CoA biosynthesis	6
ko00053	Ascorbate and aldarate metabolism	6
ko00061	Fatty acid biosynthesis	6
ko00460	Cyanoamino acid metabolism	6
ko04066	HIF-1 signaling pathway	6
ko04071	Sphingolipid signaling pathway	6
ko04530	Tight junction	5
ko04214	Apoptosis - fly	5
ko03460	Fanconi anemia pathway	5
ko04138	Autophagy - yeast	5
ko04261	Adrenergic signaling in cardiomyocytes	5
ko01524	Platinum drug resistance	5
ko04260	Cardiac muscle contraction	5
ko00020	Citrate cycle (TCA cycle)	5
ko04068	FoxO signaling pathway	5
ko04115	p53 signaling pathway	5
ko04910	Insulin signaling pathway	5
ko00630	Glyoxylate and dicarboxylate metabolism	5
ko04728	Dopaminergic synapse	5
ko00904	Diterpenoid biosynthesis	5
ko01040	Biosynthesis of unsaturated fatty acids	5
ko05206	MicroRNAs in cancer	5
ko00100	Steroid biosynthesis	5
ko05034	Alcoholism	5
ko05152	Tuberculosis	5
ko04130	SNARE interactions in vesicular transport	5
ko00780	Biotin metabolism	5
ko05323	Rheumatoid arthritis	4
ko00982	Drug metabolism - cytochrome P450	4
ko04810	Regulation of actin cytoskeleton	4
ko00280	Valine, leucine and isoleucine degradation	4
ko00908	Zeatin biosynthesis	4
ko00720	Carbon fixation pathways in prokaryotes	4
ko00640	Propanoate metabolism	4
ko00511	Other glycan degradation	4
ko04210	Apoptosis	4
ko00040	Pentose and glucuronate interconversions	4
ko04612	Antigen processing and presentation	4
ko00920	Sulfur metabolism	4
ko04072	Phospholipase D signaling pathway	4
ko05130	Pathogenic Escherichia coli infection	4
ko00945	Stilbenoid, diarylheptanoid and gingerol biosynthesis	4
ko05120	Epithelial cell signaling in Helicobacter pylori infection	4
ko04212	Longevity regulating pathway - worm	4
ko04966	Collecting duct acid secretion	4
ko00670	One carbon pool by folate	4
ko00565	Ether lipid metabolism	4
ko04150	mTOR signaling pathway	4
ko00627	Aminobenzoate degradation	3
ko04310	Wnt signaling pathway	3
ko04924	Renin secretion	3
ko03320	PPAR signaling pathway	3
ko05142	Chagas disease (American trypanosomiasis)	3
ko00290	Valine, leucine and isoleucine biosynthesis	3
ko05231	Choline metabolism in cancer	3
ko04391	Hippo signaling pathway - fly	3
ko00603	Glycosphingolipid biosynthesis - globo and isoglobo series	3
ko00730	Thiamine metabolism	3
ko04919	Thyroid hormone signaling pathway	3
ko00960	Tropane, piperidine and pyridine alkaloid biosynthesis	3
ko00340	Histidine metabolism	3
ko00950	Isoquinoline alkaloid biosynthesis	3
ko05161	Hepatitis B	3
ko00944	Flavone and flavonol biosynthesis	3
ko00760	Nicotinate and nicotinamide metabolism	3
ko04024	cAMP signaling pathway	3
ko00650	Butanoate metabolism	3
ko00966	Glucosinolate biosynthesis	3
ko00430	Taurine and hypotaurine metabolism	3
ko04921	Oxytocin signaling pathway	3
ko05222	Small cell lung cancer	3
ko04621	NOD-like receptor signaling pathway	3
ko05164	Influenza A	3
ko04666	Fc gamma R-mediated phagocytosis	3
ko00905	Brassinosteroid biosynthesis	3
ko04112	Cell cycle - Caulobacter	3
ko05160	Hepatitis C	3
ko00625	Chloroalkane and chloroalkene degradation	3
ko02020	Two-component system	3
ko05014	Amyotrophic lateral sclerosis (ALS)	3
ko04350	TGF-beta signaling pathway	3
ko00740	Riboflavin metabolism	3
ko04390	Hippo signaling pathway	3
ko00590	Arachidonic acid metabolism	3
ko00830	Retinol metabolism	3
ko04624	Toll and Imd signaling pathway	3
ko04020	Calcium signaling pathway	3
ko01220	Degradation of aromatic compounds	3
ko05145	Toxoplasmosis	3
ko05134	Legionellosis	3
ko04122	Sulfur relay system	3
ko00790	Folate biosynthesis	3
ko00980	Metabolism of xenobiotics by cytochrome P450	3
ko04915	Estrogen signaling pathway	3
ko05214	Glioma	2
ko05162	Measles	2
ko05202	Transcriptional misregulation in cancer	2
ko04213	Longevity regulating pathway - multiple species	2
ko04964	Proximal tubule bicarbonate reclamation	2
ko04724	Glutamatergic synapse	2
ko05031	Amphetamine addiction	2
ko04614	Renin-angiotensin system	2
ko05210	Colorectal cancer	2
ko00450	Selenocompound metabolism	2
ko05131	Shigellosis	2
ko04211	Longevity regulating pathway	2
ko04962	Vasopressin-regulated water reabsorption	2
ko02026	Biofilm formation - Escherichia coli	2
ko01523	Antifolate resistance	2
ko04727	GABAergic synapse	2
ko00750	Vitamin B6 metabolism	2
ko04974	Protein digestion and absorption	2
ko04022	cGMP-PKG signaling pathway	2
ko04657	IL-17 signaling pathway	2
ko04930	Type II diabetes mellitus	2
ko00626	Naphthalene degradation	2
ko00062	Fatty acid elongation	2
ko04918	Thyroid hormone synthesis	2
ko00600	Sphingolipid metabolism	2
ko01521	EGFR tyrosine kinase inhibitor resistance	2
ko05204	Chemical carcinogenesis	2
ko05100	Bacterial invasion of epithelial cells	2
ko00300	Lysine biosynthesis	2
ko04540	Gap junction	2
ko04659	Th17 cell differentiation	2
ko04975	Fat digestion and absorption	2
ko04730	Long-term depression	2
ko00903	Limonene and pinene degradation	2
ko00591	Linoleic acid metabolism	2
ko04140	Autophagy	2
ko04010	MAPK signaling pathway	2
ko04912	GnRH signaling pathway	2
ko00909	Sesquiterpenoid and triterpenoid biosynthesis	2
ko04014	Ras signaling pathway	2
ko04722	Neurotrophin signaling pathway	2
ko04330	Notch signaling pathway	2
ko05215	Prostate cancer	2
ko03450	Non-homologous end-joining	2
ko04720	Long-term potentiation	2
ko04744	Phototransduction	2
ko04013	MAPK signaling pathway - fly	2
ko05322	Systemic lupus erythematosus	2
ko00310	Lysine degradation	2
ko04973	Carbohydrate digestion and absorption	2
ko00983	Drug metabolism - other enzymes	2
ko04392	Hippo signaling pathway -multiple species	1
ko05143	African trypanosomiasis	1
ko00531	Glycosaminoglycan degradation	1
ko04970	Salivary secretion	1
ko04510	Focal adhesion	1
ko05132	Salmonella infection	1
ko04925	Aldosterone synthesis and secretion	1
ko00981	Insect hormone biosynthesis	1
ko00785	Lipoic acid metabolism	1
ko04961	Endocrine and other factor-regulated calcium reabsorption	1
ko05111	Biofilm formation - Vibrio cholerae	1
ko00524	Neomycin, kanamycin and gentamicin biosynthesis	1
ko05216	Thyroid cancer	1
ko00471	D-Glutamine and D-glutamate metabolism	1
ko00604	Glycosphingolipid biosynthesis - ganglio series	1
ko00261	Monobactam biosynthesis	1
ko04940	Type I diabetes mellitus	1
ko02025	Biofilm formation - Pseudomonas aeruginosa	1
ko04920	Adipocytokine signaling pathway	1
ko00624	ko00624 Polycyclic aromatic hydrocarbon degradation	1
ko04977	Vitamin digestion and absorption	1
ko00363	Bisphenol degradation	1
ko04658	Th1 and Th2 cell differentiation	1
ko05205	Proteoglycans in cancer	1
ko05416	Viral myocarditis	1
ko05224	Breast cancer	1
ko04710	Circadian rhythm	1
ko04550	Signaling pathways regulating pluripotency of stem cells	1
ko05213	Endometrial cancer	1
ko00364	Fluorobenzoate degradation	1
ko04650	Natural killer cell mediated cytotoxicity	1
ko04971	Gastric acid secretion	1
ko04662	B cell receptor signaling pathway	1
ko04341	Hedgehog signaling pathway - fly	1
ko00514	Other types of O-glycan biosynthesis	1
ko04139	Mitophagy - yeast	1
ko05146	Amoebiasis	1
ko04933	AGE-RAGE signaling pathway in diabetic complications	1
ko05140	Leishmaniasis	1
ko05340	Primary immunodeficiency	1
ko00362	Benzoate degradation	1
ko04360	Axon guidance	1
ko04015	Rap1 signaling pathway	1
ko05218	Melanoma	1
ko05133	Pertussis	1
ko04380	Osteoclast differentiation	1
ko00563	Glycosylphosphatidylinositol (GPI)-anchor biosynthesis	1
ko04750	Inflammatory mediator regulation of TRP channels	1
ko00521	Streptomycin biosynthesis	1
ko04713	Circadian entrainment	1
ko04064	NF-kappa B signaling pathway	1
ko04660	T cell receptor signaling pathway	1
ko05211	Renal cell carcinoma	1
ko00623	Toluene degradation	1
ko00660	C5-Branched dibasic acid metabolism	1
ko00601	Glycosphingolipid biosynthesis - lacto and neolacto series	1
ko00401	Novobiocin biosynthesis	1
ko04931	Insulin resistance	1
ko04370	VEGF signaling pathway	1
ko04740	Olfactory transduction	1
ko00901	Indole alkaloid biosynthesis	1
ko00791	Atrazine degradation	1
ko04270	Vascular smooth muscle contraction	1
ko04916	Melanogenesis	1
ko04215	Apoptosis - multiple species	1
ko04745	Phototransduction - fly	1
ko00361	Chlorocyclohexane and chlorobenzene degradation	1
ko01051	Biosynthesis of ansamycins	1
ko03070	Bacterial secretion system	1

## Sheet: Table S4-KEGG-H3K9me2-VS16
Pathway ID	Pathway	All Genes with Pathway Annotation
ko01100	Metabolic pathways	279
ko01110	Biosynthesis of secondary metabolites	150
ko01130	Biosynthesis of antibiotics	74
ko01120	Microbial metabolism in diverse environments	65
ko01200	Carbon metabolism	44
ko03010	Ribosome	41
ko01230	Biosynthesis of amino acids	37
ko03013	RNA transport	32
ko00230	Purine metabolism	31
ko03040	Spliceosome	30
ko05016	Huntington's disease	30
ko00240	Pyrimidine metabolism	29
ko05169	Epstein-Barr virus infection	26
ko04075	Plant hormone signal transduction	24
ko04141	Protein processing in endoplasmic reticulum	23
ko04120	Ubiquitin mediated proteolysis	23
ko04110	Cell cycle	22
ko00190	Oxidative phosphorylation	22
ko03015	mRNA surveillance pathway	22
ko05010	Alzheimer's disease	22
ko03008	Ribosome biogenesis in eukaryotes	21
ko04111	Cell cycle - yeast	21
ko05012	Parkinson's disease	20
ko00010	Glycolysis / Gluconeogenesis	20
ko00520	Amino sugar and nucleotide sugar metabolism	20
ko03018	RNA degradation	17
ko04113	Meiosis - yeast	16
ko00270	Cysteine and methionine metabolism	16
ko05166	HTLV-I infection	15
ko03050	Proteasome	15
ko04114	Oocyte meiosis	15
ko00500	Starch and sucrose metabolism	15
ko00710	Carbon fixation in photosynthetic organisms	14
ko04626	Plant-pathogen interaction	13
ko04016	MAPK signaling pathway - plant	13
ko04144	Endocytosis	13
ko05203	Viral carcinogenesis	13
ko00564	Glycerophospholipid metabolism	13
ko03020	RNA polymerase	13
ko00620	Pyruvate metabolism	13
ko00900	Terpenoid backbone biosynthesis	12
ko00970	Aminoacyl-tRNA biosynthesis	12
ko04932	Non-alcoholic fatty liver disease (NAFLD)	12
ko00260	Glycine, serine and threonine metabolism	11
ko00052	Galactose metabolism	11
ko01212	Fatty acid metabolism	11
ko00940	Phenylpropanoid biosynthesis	11
ko04146	Peroxisome	11
ko05200	Pathways in cancer	11
ko03030	DNA replication	11
ko01210	2-Oxocarboxylic acid metabolism	11
ko04145	Phagosome	11
ko00051	Fructose and mannose metabolism	10
ko03060	Protein export	10
ko00030	Pentose phosphate pathway	10
ko00480	Glutathione metabolism	10
ko04151	PI3K-Akt signaling pathway	10
ko05230	Central carbon metabolism in cancer	9
ko04142	Lysosome	9
ko00250	Alanine, aspartate and glutamate metabolism	9
ko00680	Methane metabolism	9
ko04066	HIF-1 signaling pathway	9
ko00561	Glycerolipid metabolism	9
ko04922	Glucagon signaling pathway	9
ko00020	Citrate cycle (TCA cycle)	9
ko00630	Glyoxylate and dicarboxylate metabolism	9
ko03420	Nucleotide excision repair	9
ko00195	Photosynthesis	8
ko00280	Valine, leucine and isoleucine degradation	8
ko00860	Porphyrin and chlorophyll metabolism	8
ko00410	beta-Alanine metabolism	8
ko04712	Circadian rhythm - plant	8
ko00910	Nitrogen metabolism	8
ko05168	Herpes simplex infection	8
ko03022	Basal transcription factors	8
ko00330	Arginine and proline metabolism	8
ko00941	Flavonoid biosynthesis	8
ko00053	Ascorbate and aldarate metabolism	7
ko00640	Propanoate metabolism	7
ko03440	Homologous recombination	7
ko04914	Progesterone-mediated oocyte maturation	7
ko04071	Sphingolipid signaling pathway	7
ko04068	FoxO signaling pathway	7
ko00513	Various types of N-glycan biosynthesis	7
ko05034	Alcoholism	7
ko04152	AMPK signaling pathway	7
ko00061	Fatty acid biosynthesis	7
ko03460	Fanconi anemia pathway	7
ko04623	Cytosolic DNA-sensing pathway	7
ko00130	Ubiquinone and other terpenoid-quinone biosynthesis	7
ko00400	Phenylalanine, tyrosine and tryptophan biosynthesis	7
ko05206	MicroRNAs in cancer	7
ko00906	Carotenoid biosynthesis	6
ko02024	Quorum sensing	6
ko04070	Phosphatidylinositol signaling system	6
ko04910	Insulin signaling pathway	6
ko00510	N-Glycan biosynthesis	6
ko00290	Valine, leucine and isoleucine biosynthesis	6
ko00770	Pantothenate and CoA biosynthesis	6
ko05110	Vibrio cholerae infection	6
ko03410	Base excision repair	6
ko04728	Dopaminergic synapse	6
ko05202	Transcriptional misregulation in cancer	6
ko00562	Inositol phosphate metabolism	6
ko00220	Arginine biosynthesis	6
ko04310	Wnt signaling pathway	6
ko04115	p53 signaling pathway	6
ko04330	Notch signaling pathway	5
ko00920	Sulfur metabolism	5
ko04011	MAPK signaling pathway - yeast	5
ko00460	Cyanoamino acid metabolism	5
ko00380	Tryptophan metabolism	5
ko00983	Drug metabolism - other enzymes	5
ko04138	Autophagy - yeast	5
ko04261	Adrenergic signaling in cardiomyocytes	5
ko05164	Influenza A	5
ko04919	Thyroid hormone signaling pathway	5
ko00196	Photosynthesis - antenna proteins	5
ko00592	alpha-Linolenic acid metabolism	5
ko05231	Choline metabolism in cancer	5
ko01040	Biosynthesis of unsaturated fatty acids	5
ko00071	Fatty acid degradation	5
ko04612	Antigen processing and presentation	5
ko05152	Tuberculosis	5
ko04915	Estrogen signaling pathway	5
ko00600	Sphingolipid metabolism	5
ko00040	Pentose and glucuronate interconversions	5
ko04024	cAMP signaling pathway	5
ko04072	Phospholipase D signaling pathway	5
ko04022	cGMP-PKG signaling pathway	4
ko04260	Cardiac muscle contraction	4
ko00790	Folate biosynthesis	4
ko00511	Other glycan degradation	4
ko04721	Synaptic vesicle cycle	4
ko05211	Renal cell carcinoma	4
ko04921	Oxytocin signaling pathway	4
ko04013	MAPK signaling pathway - fly	4
ko00100	Steroid biosynthesis	4
ko00780	Biotin metabolism	4
ko04530	Tight junction	4
ko04350	TGF-beta signaling pathway	4
ko00300	Lysine biosynthesis	4
ko00350	Tyrosine metabolism	4
ko00360	Phenylalanine metabolism	4
ko04150	mTOR signaling pathway	4
ko04724	Glutamatergic synapse	4
ko04014	Ras signaling pathway	4
ko04722	Neurotrophin signaling pathway	4
ko04139	Mitophagy - yeast	4
ko04720	Long-term potentiation	4
ko00730	Thiamine metabolism	4
ko00945	Stilbenoid, diarylheptanoid and gingerol biosynthesis	4
ko04730	Long-term depression	3
ko04214	Apoptosis - fly	3
ko03320	PPAR signaling pathway	3
ko05130	Pathogenic Escherichia coli infection	3
ko05014	Amyotrophic lateral sclerosis (ALS)	3
ko04122	Sulfur relay system	3
ko04391	Hippo signaling pathway - fly	3
ko00740	Riboflavin metabolism	3
ko04010	MAPK signaling pathway	3
ko04666	Fc gamma R-mediated phagocytosis	3
ko04744	Phototransduction	3
ko00531	Glycosaminoglycan degradation	3
ko00310	Lysine degradation	3
ko04614	Renin-angiotensin system	3
ko04918	Thyroid hormone synthesis	3
ko05142	Chagas disease (American trypanosomiasis)	3
ko04210	Apoptosis	3
ko04213	Longevity regulating pathway - multiple species	3
ko05205	Proteoglycans in cancer	3
ko04540	Gap junction	3
ko04727	GABAergic synapse	3
ko04341	Hedgehog signaling pathway - fly	3
ko04912	GnRH signaling pathway	3
ko05215	Prostate cancer	3
ko00760	Nicotinate and nicotinamide metabolism	3
ko05134	Legionellosis	3
ko00908	Zeatin biosynthesis	3
ko04020	Calcium signaling pathway	3
ko04657	IL-17 signaling pathway	3
ko04624	Toll and Imd signaling pathway	3
ko00720	Carbon fixation pathways in prokaryotes	3
ko04130	SNARE interactions in vesicular transport	3
ko04964	Proximal tubule bicarbonate reclamation	3
ko04064	NF-kappa B signaling pathway	3
ko02020	Two-component system	3
ko04390	Hippo signaling pathway	3
ko00565	Ether lipid metabolism	3
ko04916	Melanogenesis	3
ko04621	NOD-like receptor signaling pathway	3
ko05162	Measles	3
ko04810	Regulation of actin cytoskeleton	3
ko00904	Diterpenoid biosynthesis	3
ko05145	Toxoplasmosis	3
ko00982	Drug metabolism - cytochrome P450	3
ko00430	Taurine and hypotaurine metabolism	3
ko05146	Amoebiasis	2
ko04931	Insulin resistance	2
ko04015	Rap1 signaling pathway	2
ko05020	Prion diseases	2
ko04660	T cell receptor signaling pathway	2
ko00944	Flavone and flavonol biosynthesis	2
ko04520	Adherens junction	2
ko00660	C5-Branched dibasic acid metabolism	2
ko05220	Chronic myeloid leukemia	2
ko00980	Metabolism of xenobiotics by cytochrome P450	2
ko01521	EGFR tyrosine kinase inhibitor resistance	2
ko04924	Renin secretion	2
ko00521	Streptomycin biosynthesis	2
ko05160	Hepatitis C	2
ko00261	Monobactam biosynthesis	2
ko01220	Degradation of aromatic compounds	2
ko05214	Glioma	2
ko00604	Glycosphingolipid biosynthesis - ganglio series	2
ko04360	Axon guidance	2
ko00905	Brassinosteroid biosynthesis	2
ko04380	Osteoclast differentiation	2
ko00750	Vitamin B6 metabolism	2
ko00450	Selenocompound metabolism	2
ko04710	Circadian rhythm	2
ko04930	Type II diabetes mellitus	2
ko04370	VEGF signaling pathway	2
ko00670	One carbon pool by folate	2
ko04662	B cell receptor signaling pathway	2
ko04550	Signaling pathways regulating pluripotency of stem cells	2
ko00627	Aminobenzoate degradation	2
ko04270	Vascular smooth muscle contraction	2
ko01524	Platinum drug resistance	2
ko00830	Retinol metabolism	2
ko03450	Non-homologous end-joining	2
ko04725	Cholinergic synapse	2
ko05323	Rheumatoid arthritis	2
ko04726	Serotonergic synapse	2
ko00909	Sesquiterpenoid and triterpenoid biosynthesis	2
ko00650	Butanoate metabolism	2
ko05322	Systemic lupus erythematosus	2
ko00590	Arachidonic acid metabolism	2
ko03430	Mismatch repair	2
ko05212	Pancreatic cancer	2
ko05120	Epithelial cell signaling in Helicobacter pylori infection	2
ko04974	Protein digestion and absorption	2
ko00903	Limonene and pinene degradation	2
ko05031	Amphetamine addiction	2
ko01523	Antifolate resistance	2
ko00625	Chloroalkane and chloroalkene degradation	2
ko05161	Hepatitis B	2
ko04713	Circadian entrainment	2
ko04740	Olfactory transduction	2
ko04062	Chemokine signaling pathway	2
ko00603	Glycosphingolipid biosynthesis - globo and isoglobo series	2
ko00591	Linoleic acid metabolism	2
ko00950	Isoquinoline alkaloid biosynthesis	2
ko02026	Biofilm formation - Escherichia coli	2
ko04650	Natural killer cell mediated cytotoxicity	2
ko04973	Carbohydrate digestion and absorption	2
ko04975	Fat digestion and absorption	2
ko04659	Th17 cell differentiation	2
ko04140	Autophagy	2
ko05216	Thyroid cancer	2
ko04510	Focal adhesion	2
ko00401	Novobiocin biosynthesis	1
ko00942	Anthocyanin biosynthesis	1
ko05224	Breast cancer	1
ko00363	Bisphenol degradation	1
ko00626	Naphthalene degradation	1
ko00901	Indole alkaloid biosynthesis	1
ko04920	Adipocytokine signaling pathway	1
ko00791	Atrazine degradation	1
ko04970	Salivary secretion	1
ko00643	Styrene degradation	1
ko04012	ErbB signaling pathway	1
ko04630	Jak-STAT signaling pathway	1
ko04971	Gastric acid secretion	1
ko05133	Pertussis	1
ko04620	Toll-like receptor signaling pathway	1
ko00514	Other types of O-glycan biosynthesis	1
ko00623	Toluene degradation	1
ko00524	Neomycin, kanamycin and gentamicin biosynthesis	1
ko04745	Phototransduction - fly	1
ko05204	Chemical carcinogenesis	1
ko04512	ECM-receptor interaction	1
ko04750	Inflammatory mediator regulation of TRP channels	1
ko04211	Longevity regulating pathway	1
ko04977	Vitamin digestion and absorption	1
ko00966	Glucosinolate biosynthesis	1
ko05221	Acute myeloid leukemia	1
ko05222	Small cell lung cancer	1
ko00361	Chlorocyclohexane and chlorobenzene degradation	1
ko04212	Longevity regulating pathway - worm	1
ko05223	Non-small cell lung cancer	1
ko04392	Hippo signaling pathway -multiple species	1
ko01051	Biosynthesis of ansamycins	1
ko00981	Insect hormone biosynthesis	1
ko04961	Endocrine and other factor-regulated calcium reabsorption	1
ko04112	Cell cycle - Caulobacter	1
ko05213	Endometrial cancer	1
ko05210	Colorectal cancer	1
ko05217	Basal cell carcinoma	1
ko04917	Prolactin signaling pathway	1
ko05219	Bladder cancer	1
ko00062	Fatty acid elongation	1
ko05032	Morphine addiction	1
ko05132	Salmonella infection	1
ko00624	Polycyclic aromatic hydrocarbon degradation	1
ko04668	TNF signaling pathway	1
ko00471	D-Glutamine and D-glutamate metabolism	1
ko00340	Histidine metabolism	1
ko04320	Dorso-ventral axis formation	1
ko03070	Bacterial secretion system	1
ko00364	Fluorobenzoate degradation	1
ko00440	Phosphonate and phosphinate metabolism	1
ko05416	Viral myocarditis	1
ko04622	RIG-I-like receptor signaling pathway	1
ko00960	Tropane, piperidine and pyridine alkaloid biosynthesis	1
ko04723	Retrograde endocannabinoid signaling	1
ko04658	Th1 and Th2 cell differentiation	1
ko05218	Melanoma	1
ko01522	Endocrine resistance	1
ko04966	Collecting duct acid secretion	1
ko05131	Shigellosis	1
ko04664	Fc epsilon RI signaling pathway	1
ko04340	Hedgehog signaling pathway	1
ko04925	Aldosterone synthesis and secretion	1
ko04940	Type I diabetes mellitus	1

## Sheet: Table S5-KEGG-H4K12ac-VS16
Pathway ID	Pathway	All Genes with Pathway Annotation
ko01100	Metabolic pathways	382
ko01110	Biosynthesis of secondary metabolites	209
ko01130	Biosynthesis of antibiotics	103
ko01120	Microbial metabolism in diverse environments	72
ko03010	Ribosome	65
ko01230	Biosynthesis of amino acids	54
ko01200	Carbon metabolism	52
ko03013	RNA transport	44
ko03040	Spliceosome	42
ko04141	Protein processing in endoplasmic reticulum	38
ko00230	Purine metabolism	37
ko00190	Oxidative phosphorylation	36
ko00240	Pyrimidine metabolism	34
ko05016	Huntington's disease	34
ko05169	Epstein-Barr virus infection	33
ko05010	Alzheimer's disease	31
ko03015	mRNA surveillance pathway	30
ko04075	Plant hormone signal transduction	28
ko04120	Ubiquitin mediated proteolysis	28
ko05012	Parkinson's disease	27
ko04110	Cell cycle	26
ko03008	Ribosome biogenesis in eukaryotes	25
ko00520	Amino sugar and nucleotide sugar metabolism	23
ko04111	Cell cycle - yeast	22
ko05203	Viral carcinogenesis	22
ko00010	Glycolysis / Gluconeogenesis	21
ko00270	Cysteine and methionine metabolism	21
ko03018	RNA degradation	20
ko04932	Non-alcoholic fatty liver disease (NAFLD)	19
ko04113	Meiosis - yeast	19
ko03050	Proteasome	19
ko00900	Terpenoid backbone biosynthesis	18
ko05200	Pathways in cancer	18
ko05166	HTLV-I infection	18
ko00970	Aminoacyl-tRNA biosynthesis	18
ko00710	Carbon fixation in photosynthetic organisms	17
ko03420	Nucleotide excision repair	17
ko04145	Phagosome	17
ko01210	2-Oxocarboxylic acid metabolism	17
ko04146	Peroxisome	17
ko00500	Starch and sucrose metabolism	17
ko01212	Fatty acid metabolism	16
ko04144	Endocytosis	16
ko03030	DNA replication	16
ko00620	Pyruvate metabolism	16
ko04151	PI3K-Akt signaling pathway	15
ko04626	Plant-pathogen interaction	15
ko03022	Basal transcription factors	15
ko04150	mTOR signaling pathway	15
ko03440	Homologous recombination	15
ko04114	Oocyte meiosis	15
ko04016	MAPK signaling pathway - plant	15
ko03060	Protein export	14
ko00250	Alanine, aspartate and glutamate metabolism	14
ko04712	Circadian rhythm - plant	14
ko00020	Citrate cycle (TCA cycle)	14
ko00630	Glyoxylate and dicarboxylate metabolism	14
ko05168	Herpes simplex infection	13
ko04152	AMPK signaling pathway	13
ko04910	Insulin signaling pathway	13
ko04142	Lysosome	13
ko00564	Glycerophospholipid metabolism	13
ko04066	HIF-1 signaling pathway	12
ko00030	Pentose phosphate pathway	12
ko03460	Fanconi anemia pathway	12
ko04138	Autophagy - yeast	12
ko00400	Phenylalanine, tyrosine and tryptophan biosynthesis	12
ko04068	FoxO signaling pathway	12
ko00220	Arginine biosynthesis	12
ko00100	Steroid biosynthesis	12
ko00510	N-Glycan biosynthesis	12
ko00260	Glycine, serine and threonine metabolism	12
ko04721	Synaptic vesicle cycle	11
ko03410	Base excision repair	11
ko00330	Arginine and proline metabolism	11
ko02024	Quorum sensing	11
ko00940	Phenylpropanoid biosynthesis	11
ko00480	Glutathione metabolism	11
ko03020	RNA polymerase	11
ko04130	SNARE interactions in vesicular transport	11
ko00130	Ubiquinone and other terpenoid-quinone biosynthesis	11
ko04919	Thyroid hormone signaling pathway	11
ko00860	Porphyrin and chlorophyll metabolism	11
ko05034	Alcoholism	11
ko00680	Methane metabolism	11
ko05110	Vibrio cholerae infection	10
ko04922	Glucagon signaling pathway	10
ko04071	Sphingolipid signaling pathway	10
ko00561	Glycerolipid metabolism	10
ko00051	Fructose and mannose metabolism	10
ko05230	Central carbon metabolism in cancer	10
ko04914	Progesterone-mediated oocyte maturation	10
ko04310	Wnt signaling pathway	10
ko00280	Valine, leucine and isoleucine degradation	9
ko03430	Mismatch repair	9
ko00380	Tryptophan metabolism	9
ko04070	Phosphatidylinositol signaling system	9
ko00562	Inositol phosphate metabolism	9
ko00052	Galactose metabolism	9
ko00195	Photosynthesis	9
ko00513	Various types of N-glycan biosynthesis	9
ko00061	Fatty acid biosynthesis	9
ko00906	Carotenoid biosynthesis	8
ko05164	Influenza A	8
ko04728	Dopaminergic synapse	8
ko05206	MicroRNAs in cancer	8
ko00941	Flavonoid biosynthesis	8
ko05152	Tuberculosis	8
ko04139	Mitophagy - yeast	8
ko00053	Ascorbate and aldarate metabolism	8
ko00410	beta-Alanine metabolism	8
ko04011	MAPK signaling pathway - yeast	8
ko00910	Nitrogen metabolism	7
ko00640	Propanoate metabolism	7
ko04810	Regulation of actin cytoskeleton	7
ko01040	Biosynthesis of unsaturated fatty acids	7
ko05215	Prostate cancer	7
ko01524	Platinum drug resistance	7
ko05323	Rheumatoid arthritis	7
ko04072	Phospholipase D signaling pathway	7
ko00770	Pantothenate and CoA biosynthesis	7
ko04210	Apoptosis	7
ko04261	Adrenergic signaling in cardiomyocytes	7
ko05231	Choline metabolism in cancer	7
ko00760	Nicotinate and nicotinamide metabolism	7
ko00196	Photosynthesis - antenna proteins	7
ko00360	Phenylalanine metabolism	7
ko00071	Fatty acid degradation	7
ko00460	Cyanoamino acid metabolism	7
ko05120	Epithelial cell signaling in Helicobacter pylori infection	7
ko04115	p53 signaling pathway	7
ko04140	Autophagy	7
ko05160	Hepatitis C	6
ko04931	Insulin resistance	6
ko04621	NOD-like receptor signaling pathway	6
ko01521	EGFR tyrosine kinase inhibitor resistance	6
ko04722	Neurotrophin signaling pathway	6
ko04013	MAPK signaling pathway - fly	6
ko05134	Legionellosis	6
ko00563	Glycosylphosphatidylinositol (GPI)-anchor biosynthesis	6
ko00650	Butanoate metabolism	6
ko04024	cAMP signaling pathway	6
ko04915	Estrogen signaling pathway	6
ko04921	Oxytocin signaling pathway	6
ko04211	Longevity regulating pathway	6
ko00290	Valine, leucine and isoleucine biosynthesis	6
ko00790	Folate biosynthesis	6
ko00592	alpha-Linolenic acid metabolism	6
ko05161	Hepatitis B	6
ko04623	Cytosolic DNA-sensing pathway	6
ko00350	Tyrosine metabolism	6
ko04212	Longevity regulating pathway - worm	6
ko04214	Apoptosis - fly	5
ko04014	Ras signaling pathway	5
ko04213	Longevity regulating pathway - multiple species	5
ko04540	Gap junction	5
ko04720	Long-term potentiation	5
ko05145	Toxoplasmosis	5
ko04530	Tight junction	5
ko05162	Measles	5
ko04666	Fc gamma R-mediated phagocytosis	5
ko04010	MAPK signaling pathway	5
ko04350	TGF-beta signaling pathway	5
ko04390	Hippo signaling pathway	5
ko04724	Glutamatergic synapse	5
ko04510	Focal adhesion	5
ko00040	Pentose and glucuronate interconversions	5
ko00300	Lysine biosynthesis	5
ko04612	Antigen processing and presentation	5
ko04916	Melanogenesis	5
ko05210	Colorectal cancer	5
ko00310	Lysine degradation	5
ko04330	Notch signaling pathway	5
ko00780	Biotin metabolism	5
ko04022	cGMP-PKG signaling pathway	5
ko04966	Collecting duct acid secretion	5
ko04260	Cardiac muscle contraction	5
ko05211	Renal cell carcinoma	5
ko05205	Proteoglycans in cancer	5
ko04660	T cell receptor signaling pathway	5
ko03450	Non-homologous end-joining	5
ko05224	Breast cancer	5
ko00720	Carbon fixation pathways in prokaryotes	5
ko00730	Thiamine metabolism	5
ko05214	Glioma	4
ko04662	B cell receptor signaling pathway	4
ko05131	Shigellosis	4
ko00982	Drug metabolism - cytochrome P450	4
ko05322	Systemic lupus erythematosus	4
ko04341	Hedgehog signaling pathway - fly	4
ko05142	Chagas disease (American trypanosomiasis)	4
ko04122	Sulfur relay system	4
ko00960	Tropane, piperidine and pyridine alkaloid biosynthesis	4
ko01522	Endocrine resistance	4
ko05202	Transcriptional misregulation in cancer	4
ko04391	Hippo signaling pathway - fly	4
ko04012	ErbB signaling pathway	4
ko05130	Pathogenic Escherichia coli infection	4
ko00565	Ether lipid metabolism	4
ko00920	Sulfur metabolism	4
ko04930	Type II diabetes mellitus	4
ko04918	Thyroid hormone synthesis	4
ko00062	Fatty acid elongation	4
ko00950	Isoquinoline alkaloid biosynthesis	4
ko04727	GABAergic synapse	4
ko05213	Endometrial cancer	4
ko00261	Monobactam biosynthesis	4
ko03070	Bacterial secretion system	4
ko04520	Adherens junction	4
ko04730	Long-term depression	4
ko04550	Signaling pathways regulating pluripotency of stem cells	4
ko05212	Pancreatic cancer	4
ko00340	Histidine metabolism	4
ko04020	Calcium signaling pathway	4
ko00450	Selenocompound metabolism	4
ko04659	Th17 cell differentiation	4
ko02020	Two-component system	4
ko04062	Chemokine signaling pathway	4
ko04912	GnRH signaling pathway	4
ko04380	Osteoclast differentiation	3
ko04664	Fc epsilon RI signaling pathway	3
ko04370	VEGF signaling pathway	3
ko04270	Vascular smooth muscle contraction	3
ko05020	Prion diseases	3
ko00740	Riboflavin metabolism	3
ko05221	Acute myeloid leukemia	3
ko04015	Rap1 signaling pathway	3
ko04624	Toll and Imd signaling pathway	3
ko00627	Aminobenzoate degradation	3
ko04924	Renin secretion	3
ko00966	Glucosinolate biosynthesis	3
ko00625	Chloroalkane and chloroalkene degradation	3
ko03320	PPAR signaling pathway	3
ko05014	Amyotrophic lateral sclerosis (ALS)	3
ko00750	Vitamin B6 metabolism	3
ko04725	Cholinergic synapse	3
ko04973	Carbohydrate digestion and absorption	3
ko04713	Circadian entrainment	3
ko05220	Chronic myeloid leukemia	3
ko02026	Biofilm formation - Escherichia coli	3
ko04614	Renin-angiotensin system	3
ko04726	Serotonergic synapse	3
ko00903	Limonene and pinene degradation	3
ko00600	Sphingolipid metabolism	3
ko01220	Degradation of aromatic compounds	3
ko04920	Adipocytokine signaling pathway	3
ko04744	Phototransduction	3
ko00905	Brassinosteroid biosynthesis	3
ko05223	Non-small cell lung cancer	3
ko00904	Diterpenoid biosynthesis	3
ko01523	Antifolate resistance	3
ko00908	Zeatin biosynthesis	3
ko04360	Axon guidance	3
ko00670	One carbon pool by folate	3
ko00983	Drug metabolism - other enzymes	3
ko04650	Natural killer cell mediated cytotoxicity	3
ko00945	Stilbenoid, diarylheptanoid and gingerol biosynthesis	3
ko00430	Taurine and hypotaurine metabolism	3
ko04961	Endocrine and other factor-regulated calcium reabsorption	3
ko04657	IL-17 signaling pathway	3
ko00980	Metabolism of xenobiotics by cytochrome P450	3
ko00830	Retinol metabolism	3
ko04964	Proximal tubule bicarbonate reclamation	3
ko00909	Sesquiterpenoid and triterpenoid biosynthesis	3
ko05216	Thyroid cancer	3
ko04064	NF-kappa B signaling pathway	3
ko04917	Prolactin signaling pathway	3
ko00660	C5-Branched dibasic acid metabolism	3
ko04668	TNF signaling pathway	2
ko04320	Dorso-ventral axis formation	2
ko04112	Cell cycle - Caulobacter	2
ko02010	ABC transporters	2
ko05133	Pertussis	2
ko05217	Basal cell carcinoma	2
ko05100	Bacterial invasion of epithelial cells	2
ko05031	Amphetamine addiction	2
ko05146	Amoebiasis	2
ko04622	RIG-I-like receptor signaling pathway	2
ko05218	Melanoma	2
ko04710	Circadian rhythm	2
ko04740	Olfactory transduction	2
ko00626	Naphthalene degradation	2
ko00590	Arachidonic acid metabolism	2
ko04723	Retrograde endocannabinoid signaling	2
ko00072	Synthesis and degradation of ketone bodies	2
ko04960	Aldosterone-regulated sodium reabsorption	2
ko04933	AGE-RAGE signaling pathway in diabetic complications	2
ko04658	Th1 and Th2 cell differentiation	2
ko05132	Salmonella infection	2
ko04630	Jak-STAT signaling pathway	2
ko02025	Biofilm formation - Pseudomonas aeruginosa	2
ko05219	Bladder cancer	2
ko00591	Linoleic acid metabolism	2
ko00281	Geraniol degradation	2
ko05140	Leishmaniasis	2
ko04340	Hedgehog signaling pathway	2
ko05222	Small cell lung cancer	2
ko04392	Hippo signaling pathway -multiple species	2
ko04620	Toll-like receptor signaling pathway	2
ko05204	Chemical carcinogenesis	2
ko04974	Protein digestion and absorption	2
ko00785	Lipoic acid metabolism	2
ko00511	Other glycan degradation	2
ko04711	Circadian rhythm - fly	2
ko04977	Vitamin digestion and absorption	1
ko04745	Phototransduction - fly	1
ko00901	Indole alkaloid biosynthesis	1
ko00981	Insect hormone biosynthesis	1
ko01053	Biosynthesis of siderophore group nonribosomal peptides	1
ko00624	Polycyclic aromatic hydrocarbon degradation	1
ko00791	Atrazine degradation	1
ko00623	Toluene degradation	1
ko04512	ECM-receptor interaction	1
ko00521	Streptomycin biosynthesis	1
ko01051	Biosynthesis of ansamycins	1
ko00363	Bisphenol degradation	1
ko00401	Novobiocin biosynthesis	1
ko00364	Fluorobenzoate degradation	1
ko04750	Inflammatory mediator regulation of TRP channels	1
ko00361	Chlorocyclohexane and chlorobenzene degradation	1
ko00531	Glycosaminoglycan degradation	1
ko04925	Aldosterone synthesis and secretion	1
ko05143	African trypanosomiasis	1
ko00362	Benzoate degradation	1
ko04940	Type I diabetes mellitus	1
ko04975	Fat digestion and absorption	1
ko00540	Lipopolysaccharide biosynthesis	1
ko05111	Biofilm formation - Vibrio cholerae	1
ko04970	Salivary secretion	1
ko05416	Viral myocarditis	1
ko04611	Platelet activation	1
ko00603	Glycosphingolipid biosynthesis - globo and isoglobo series	1
ko05032	Morphine addiction	1
ko04976	Bile secretion	1
ko04978	Mineral absorption	1
ko00524	Neomycin, kanamycin and gentamicin biosynthesis	1
ko00944	Flavone and flavonol biosynthesis	1
ko00930	Caprolactam degradation	1
ko04971	Gastric acid secretion	1
ko00471	D-Glutamine and D-glutamate metabolism	1
ko00254	Aflatoxin biosynthesis	1
ko00514	Other types of O-glycan biosynthesis	1

## Sheet: Table S6 - Heat-H3K9me2-AP13
Gene start	Gene End	Gene ID	Gene strand	Distance of peak to gene	Best Arabidopsis definition line
2734146	2738418	Pavir.Aa00283	+	-54185	Chaperone DnaJ-domain superfamily protein
44740556	44745014	Pavir.Aa02396	-	-36228	DNAJ heat shock family protein
61916751	61918193	Pavir.Aa02860	+	-27023	heat shock transcription factor C1
69160876	69171664	Pavir.Aa03404	-	-24862	cullin-associated and neddylation dissociated
69160876	69171664	Pavir.Aa03404	-	-24861	cullin-associated and neddylation dissociated
18361771	18372118	Pavir.Ab01208	-	-21515	cullin-associated and neddylation dissociated
20984415	20988011	Pavir.Ab01320	-	-20582	heat shock transcription factor A3
30776472	30778431	Pavir.Ab01677	+	-17734	DNAJ heat shock family protein
35571635	35576443	Pavir.Ab01829	+	-16803	heat shock protein 101
36659424	36663050	Pavir.Ab01865	+	-16620	Double Clp-N motif-containing P-loop nucleoside triphosphate hydrolases superfamily protein
51504391	51506829	Pavir.Ab02894	+	-13995	DNAJ heat shock N-terminal domain-containing protein
53022579	53023064	Pavir.Ab03099	-	-13598	heat shock protein 17.4
25999143	26003669	Pavir.Ba02028	-	-10713	heat shock factor 4
26065598	26066498	Pavir.Ba02035	+	-10688	heat shock transcription factor B4
31197991	31198519	Pavir.Ba02232	-	-10240	DNAJ heat shock family protein
31197991	31198519	Pavir.Ba02232	-	-10237	DNAJ heat shock family protein
41827901	41831288	Pavir.Ba02634	-	-7484	alpha/beta-Hydrolases superfamily protein
44606713	44611793	Pavir.Ba02729	+	-6497	protein phosphatase 2A subunit A2
4588591	4591558	Pavir.Ba00372	-	-6287	Chaperone DnaJ-domain superfamily protein
54858157	54863890	Pavir.Bb02269	-	-733	heat shock factor 4
56286397	56287185	Pavir.Bb02324	-	-659	heat shock transcription factor B4
56693304	56694708	Pavir.Bb02365	+	-620	Chaperone DnaJ-domain superfamily protein
57187673	57189770	Pavir.Bb02406	-	-557	heat shock protein 90.1
57205739	57209571	Pavir.Bb02408	+	-557	heat shock protein 81-2
6230392	6231637	Pavir.Bb00433	-	-148	heat shock transcription factor A6B
62450819	62454266	Pavir.Bb02828	+	-109	Chaperone DnaJ-domain superfamily protein
16496329	16499509	Pavir.Ca01426	+	0	Heat shock protein DnaJ, N-terminal with domain of unknown function (DUF1977)
18188730	18191972	Pavir.Ca01519	+	0	heat shock transcription factor A4A
2157613	2160621	Pavir.Ca00173	+	0	Double Clp-N motif-containing P-loop nucleoside triphosphate hydrolases superfamily protein
43267461	43271652	Pavir.Ca02597	+	0	heat shock protein 70
5152506	5157319	Pavir.Ca00431	+	0	chloroplast heat shock protein 70-1
6824559	6825323	Pavir.Ca00583	-	0	DNAJ heat shock N-terminal domain-containing protein
24952296	24955556	Pavir.Cb01106	-	0	mitochondrial heat shock protein 70-1
47777113	47778140	Pavir.Cb02170	-	0	ARM repeat superfamily protein
8040056	8044217	Pavir.Cb00504	+	0	heat shock protein 70
1153894	1157207	Pavir.Da00035	+	0	heat shock protein 70 (Hsp 70) family protein
11813394	11814143	Pavir.Da00730	-	0	heat shock transcription factor A2
11862916	11874327	Pavir.Da00731	+	0	HEAT repeat-containing protein
11885109	11902363	Pavir.Da00732	+	0	HEAT repeat-containing protein
1908589	1912095	Pavir.Da00081	+	0	heat shock protein 70 (Hsp 70) family protein
19901139	19906639	Pavir.Da01054	+	0	HEAT repeat-containing protein
21065307	21066557	Pavir.Da01084	-	0	HSP20-like chaperones superfamily protein
21065307	21066557	Pavir.Da01084	-	0	HSP20-like chaperones superfamily protein
22809386	22814431	Pavir.Da01190	-	0	ARG1-like 1
23299151	23307208	Pavir.Da01242	+	0	alpha/beta-Hydrolases superfamily protein
28424453	28443106	Pavir.Da01480	+	0	proteasome activating protein 200
41407029	41408363	Pavir.Da01823	-	0	DNAJ heat shock N-terminal domain-containing protein
10783045	10784645	Pavir.Db00808	+	0	DNAJ heat shock N-terminal domain-containing protein
12518443	12519257	Pavir.Db00869	-	0	proteasome activating protein 200
12518443	12519257	Pavir.Db00869	-	0	proteasome activating protein 200
12518443	12519257	Pavir.Db00869	-	0	proteasome activating protein 200
18033120	18036531	Pavir.Db01039	+	0	DnaJ/Hsp40 cysteine-rich domain superfamily protein
21847294	21850564	Pavir.Db01157	-	0	HEAT repeat-containing protein
21847294	21850564	Pavir.Db01157	-	0	HEAT repeat-containing protein
24281186	24286618	Pavir.Db01240	-	0	proteasome activating protein 200
30316504	30321726	Pavir.Db01436	-	0	protein phosphatase 2A subunit A2
30316504	30321726	Pavir.Db01436	-	0	protein phosphatase 2A subunit A2
37701407	37705329	Pavir.Db01697	+	0	ARM repeat superfamily protein
37997163	38002627	Pavir.Db01731	+	0	alpha/beta-Hydrolases superfamily protein
41110115	41111150	Pavir.Db01862	+	0	HSP20-like chaperones superfamily protein
400763	405996	Pavir.Db00008	+	0	Chaperone protein htpG family protein
41806824	41807559	Pavir.Db01884	-	0	HSP20-like chaperones superfamily protein
10674292	10677347	Pavir.Ea00783	-	0	DNAJ heat shock N-terminal domain-containing protein
21570917	21584892	Pavir.Ea01439	-	0	Heat shock protein DnaJ with tetratricopeptide repeat
25205555	25206892	Pavir.Ea01530	+	0	NA
27976841	27991370	Pavir.Ea01662	-	0	Chaperone DnaJ-domain superfamily protein
27976841	27991370	Pavir.Ea01662	-	0	Chaperone DnaJ-domain superfamily protein
31391089	31394612	Pavir.Ea01781	-	0	proteasome activating protein 200
31391089	31394612	Pavir.Ea01781	-	0	proteasome activating protein 200
34546403	34548397	Pavir.Ea01829	+	0	heat shock protein 70 (Hsp 70) family protein
35329877	35339886	Pavir.Ea01839	+	0	HEAT repeat-containing protein
36009933	36018919	Pavir.Ea01885	+	0	Chaperone DnaJ-domain superfamily protein
43635147	43636595	Pavir.Ea02296	-	0	Heat shock protein DnaJ with tetratricopeptide repeat
54706528	54723300	Pavir.Ea03234	-	0	ARM repeat superfamily protein
55610816	55614165	Pavir.Ea03337	+	0	heat shock protein 70
61771886	61774246	Pavir.Ea03902	-	0	DNAJ heat shock N-terminal domain-containing protein
8000347	8000847	Pavir.Ea00609	-	0	heat shock protein 17.4
9474558	9478458	Pavir.Ea00714	-	0	heat shock protein 18.2
25975339	25986565	Pavir.Eb01414	-	0	DNAJ heat shock N-terminal domain-containing protein
25988339	25990895	Pavir.Eb01415	-	0	DNAJ heat shock N-terminal domain-containing protein
28137273	28139275	Pavir.Eb01497	-	0	heat shock protein 70 (Hsp 70) family protein
49789413	49800186	Pavir.Eb02418	-	0	HEAT repeat-containing protein
49789413	49800186	Pavir.Eb02418	-	0	HEAT repeat-containing protein
49789413	49800186	Pavir.Eb02418	-	0	HEAT repeat-containing protein
60783926	60805296	Pavir.Eb02840	+	0	HEAT repeat-containing protein
7449770	7462014	Pavir.Eb00532	+	0	Heat shock protein DnaJ with tetratricopeptide repeat
34491988	34493525	Pavir.Fa01476	+	0	heat shock protein 21
45073819	45077990	Pavir.Fa01957	-	0	DNAJ heat shock family protein
6911505	6912691	Pavir.Fa00437	-	0	heat shock transcription factor A6B
7094658	7100584	Pavir.Fa00465	-	0	DNAJ heat shock N-terminal domain-containing protein
7675348	7679295	Pavir.Fa00544	+	0	heat shock protein 81-2
39048405	39049316	Pavir.Fb01396	-	0
23472556	23477228	Pavir.Ga01888	+	0	Double Clp-N motif-containing P-loop nucleoside triphosphate hydrolases superfamily protein
24635297	24639337	Pavir.Ga01946	-	0	DNAJ heat shock N-terminal domain-containing protein
42768175	42769823	Pavir.Ga02506	-	0	DnaJ / Sec63 Brl domains-containing protein
42768175	42769823	Pavir.Ga02506	-	0	DnaJ / Sec63 Brl domains-containing protein
14349891	14369878	Pavir.Gb01136	-	0	ARM repeat superfamily protein
14349891	14369878	Pavir.Gb01136	-	0	ARM repeat superfamily protein
52039802	52045218	Pavir.Ha01861	-	0	HEAT/U-box domain-containing protein
13704384	13709714	Pavir.Hb00607	+	0	DNAJ heat shock N-terminal domain-containing protein
50891945	50895295	Pavir.Hb01824	+	0	Double Clp-N motif-containing P-loop nucleoside triphosphate hydrolases superfamily protein
26130252	26133176	Pavir.Ia01908	-	0	heat shock transcription factor A6B
30840086	30845621	Pavir.Ia02101	-	0	DNAJ heat shock N-terminal domain-containing protein
3771482	3772639	Pavir.Ia00368	-	0	Chaperone DnaJ-domain superfamily protein
51729141	51730574	Pavir.Ia02656	-	0	heat shock protein 21
69356388	69372816	Pavir.Ia03513	-	718	DNAJ heat shock N-terminal domain-containing protein
69951009	69952497	Pavir.Ia03555	+	732	Chaperone DnaJ-domain superfamily protein
74422849	74426867	Pavir.Ia04008	-	1027	heat shock factor 1
74422849	74426867	Pavir.Ia04008	-	1028	heat shock factor 1
81402270	81405218	Pavir.Ia04447	+	1293	DNAJ heat shock N-terminal domain-containing protein
83956862	83958828	Pavir.Ia04699	-	1482	heat-shock protein 70T-2
889053	892869	Pavir.Ia00087	-	1771	heat shock factor 3
11531932	11536541	Pavir.Ib01101	+	1989	Chaperone DnaJ-domain superfamily protein
11564503	11568800	Pavir.Ib01103	-	1993	ARM repeat superfamily protein
13814722	13817199	Pavir.Ib01258	+	2139	heat shock protein 70
13870594	13872091	Pavir.Ib01268	+	2140	heat shock protein 70
13924752	13927404	Pavir.Ib01278	-	2144	heat shock cognate protein 70-1
15027574	15030626	Pavir.Ib01427	-	2261	Heat shock protein DnaJ with tetratricopeptide repeat
3552359	3556681	Pavir.Ib00324	-	4109	ARM repeat superfamily protein
37208080	37210944	Pavir.Ib02688	+	4225	heat shock protein 101
37208080	37210944	Pavir.Ib02688	+	4227	heat shock protein 101
40816927	40820191	Pavir.Ib02825	-	4766	ARM repeat superfamily protein
40816927	40820191	Pavir.Ib02825	-	4784	ARM repeat superfamily protein
42401677	42406906	Pavir.Ib02877	+	5094	Heat shock protein 70 (Hsp 70) family protein
54528367	54531693	Pavir.Ib03391	-	7490	heat shock transcription factor A6B
2628	4177	Pavir.J00702	-	12021	Chaperone DnaJ-domain superfamily protein
15974	20187	Pavir.J00917	+	12392	Chaperone DnaJ-domain superfamily protein
6426	9539	Pavir.J02847	-	17073	heat shock protein 70
6809	10470	Pavir.J03186	-	18236
3626	5384	Pavir.J03638	+	19669	Chaperone DnaJ-domain superfamily protein
15311	17384	Pavir.J03652	-	19698	DNAJ heat shock N-terminal domain-containing protein
3458	7776	Pavir.J05432	-	25570	Chaperone DnaJ-domain superfamily protein
334	4192	Pavir.J05629	-	26256	ARM repeat superfamily protein
2685	4289	Pavir.J06096	+	27699	Chaperone DnaJ-domain superfamily protein
6798	10046	Pavir.J14764	-	34991	HEAT repeat ;WD domain, G-beta repeat protein protein
125	6725	Pavir.J15008	+	35255	Chaperone DnaJ-domain superfamily protein
4212	5563	Pavir.J21836	-	40965	Chaperone DnaJ-domain superfamily protein
11	6873	Pavir.J22230	+	41284	CLIP-associated protein
2710	6431	Pavir.J33057	-	53689	ARM repeat superfamily protein
24	2924	Pavir.J33254	-	54438	DNAJ heat shock N-terminal domain-containing protein
3144	4639	Pavir.J33873	+	58284	DNAJ heat shock family protein
454	3508	Pavir.J34808	-	62422	heat shock protein 70
506	5417	Pavir.J35579	+	65458	HEAT repeat ;WD domain, G-beta repeat protein protein
1925	4444	Pavir.J36781	-	75405	heat shock protein 70
2	4376	Pavir.J38690	-	95306	Protein kinase family protein with ARM repeat domain
8	3048	Pavir.J40704	+	144589	heat shock protein 101

## Sheet: Table S7 - Heat-H4K12ac-AP13
Gene start	Gene End	Gene ID	Gene strand	Distance of peak to gene	Best Arabidopsis definition line
22979926	22984467	Pavir.Aa01756	-	54162	heat shock protein 101
22979926	22984467	Pavir.Aa01756	-	54133	heat shock protein 101
26644465	26649879	Pavir.Aa01840	-	50236	heat shock protein 60-3A
33417346	33420656	Pavir.Aa02052	-	43195	heat shock transcription factor A4A
5883887	5886593	Pavir.Aa00547	-	25478	Chaperone DnaJ-domain superfamily protein
66840498	66847576	Pavir.Aa03224	-	22819	chaperone binding;ATPase activators
69160876	69171664	Pavir.Aa03404	-	21984	cullin-associated and neddylation dissociated
70178646	70187714	Pavir.Aa03467	-	21747	HEAT repeat ;HECT-domain (ubiquitin-transferase)
18361771	18372118	Pavir.Ab01208	-	17617	cullin-associated and neddylation dissociated
20984415	20988011	Pavir.Ab01320	-	17140	heat shock transcription factor A3
23241958	23243367	Pavir.Ab01400	-	16846	DNAJ heat shock family protein
2382031	2386057	Pavir.Ab00168	-	16661	Heat shock protein 70 (Hsp 70) family protein
30776472	30778431	Pavir.Ab01677	-	14378	DNAJ heat shock family protein
35527349	35529458	Pavir.Ab01823	-	13662	heat shock protein 101
35539966	35545887	Pavir.Ab01825	-	13662	heat shock protein 101
35564378	35567966	Pavir.Ab01828	-	13644	heat shock protein 101
36659424	36663050	Pavir.Ab01865	-	13549	Double Clp-N motif-containing P-loop nucleoside triphosphate hydrolases superfamily protein
36659424	36663050	Pavir.Ab01865	-	13548	Double Clp-N motif-containing P-loop nucleoside triphosphate hydrolases superfamily protein
37295952	37299202	Pavir.Ab01923	-	13299	DNAJ heat shock N-terminal domain-containing protein
53022579	53023064	Pavir.Ab03099	-	10947	heat shock protein 17.4
53613129	53622251	Pavir.Ab03165	-	10835	protein kinase family protein / WD-40 repeat family protein
933899	940238	Pavir.Ab00075	-	10072	HEAT repeat ;HECT-domain (ubiquitin-transferase)
13792793	13794465	Pavir.Ba01128	-	8665	DNAJ heat shock N-terminal domain-containing protein
18106322	18109951	Pavir.Ba01453	-	7598	Chaperone DnaJ-domain superfamily protein
19136657	19139485	Pavir.Ba01499	-	7441	ARM repeat superfamily protein
25999143	26003669	Pavir.Ba02028	-	6295	heat shock factor 4
30951049	30951549	Pavir.Ba02219	-	5590	DNAJ-like 20
31197991	31198519	Pavir.Ba02232	-	5550	DNAJ heat shock family protein
44606713	44611793	Pavir.Ba02729	-	3556	protein phosphatase 2A subunit A2
75030450	75033871	Pavir.Ba03710	-	1632	heat shock transcription factor A6B
77208392	77210425	Pavir.Ba03854	-	1556	Chaperone DnaJ-domain superfamily protein
17494680	17498703	Pavir.Bb00967	-	1108	DNAJ heat shock N-terminal domain-containing protein
48601099	48605684	Pavir.Bb01943	-	0	heat shock factor binding protein
56286397	56287185	Pavir.Bb02324	-	0	heat shock transcription factor B4
56693304	56694708	Pavir.Bb02365	-	0	Chaperone DnaJ-domain superfamily protein
57187673	57189770	Pavir.Bb02406	-	0	heat shock protein 90.1
57205739	57209571	Pavir.Bb02408	-	0	heat shock protein 81-2
59547573	59553496	Pavir.Bb02599	-	0	ARM repeat superfamily protein
6230392	6231637	Pavir.Bb00433	-	0	heat shock transcription factor A6B
11871927	11877004	Pavir.Ca01047	-	0	Heat shock protein 70 (Hsp 70) family protein
16496329	16499509	Pavir.Ca01426	-	0	Heat shock protein DnaJ, N-terminal with domain of unknown function (DUF1977)
1972269	1973703	Pavir.Ca00152	-	0	heat shock protein 70 (Hsp 70) family protein
2157613	2160621	Pavir.Ca00173	-	0	Double Clp-N motif-containing P-loop nucleoside triphosphate hydrolases superfamily protein
24395317	24400079	Pavir.Ca01767	-	0	heat shock protein 60-3A
33139191	33142043	Pavir.Ca02112	-	0	DNAJ heat shock N-terminal domain-containing protein
6824559	6825323	Pavir.Ca00583	-	0	DNAJ heat shock N-terminal domain-containing protein
17776208	17778471	Pavir.Cb00837	-	0	Chaperone DnaJ-domain superfamily protein
35235982	35243106	Pavir.Cb01414	-	0	Heat shock protein DnaJ with tetratricopeptide repeat
47587897	47601833	Pavir.Cb02153	-	0	ARM repeat superfamily protein
8040056	8044217	Pavir.Cb00504	-	0	heat shock protein 70
823157	832454	Pavir.Cb00022	-	0	Chaperone DnaJ-domain superfamily protein
823157	832454	Pavir.Cb00022	-	0	Chaperone DnaJ-domain superfamily protein
11165293	11168987	Pavir.Da00707	-	0	HEAT repeat-containing protein
11513987	11515272	Pavir.Da00715	-	0	heat shock transcription factor A2
11513987	11515272	Pavir.Da00715	-	0	heat shock transcription factor A2
1153894	1157207	Pavir.Da00035	-	0	heat shock protein 70 (Hsp 70) family protein
11813394	11814143	Pavir.Da00730	-	0	heat shock transcription factor A2
11885109	11902363	Pavir.Da00732	-	0	HEAT repeat-containing protein
11885109	11902363	Pavir.Da00732	-	0	HEAT repeat-containing protein
21065307	21066557	Pavir.Da01084	-	0	HSP20-like chaperones superfamily protein
22809386	22814431	Pavir.Da01190	-	0	ARG1-like 1
23299151	23307208	Pavir.Da01242	-	0	alpha/beta-Hydrolases superfamily protein
23299151	23307208	Pavir.Da01242	-	0	alpha/beta-Hydrolases superfamily protein
28424453	28443106	Pavir.Da01480	-	0	proteasome activating protein 200
28424453	28443106	Pavir.Da01480	-	0	proteasome activating protein 200
39658887	39664821	Pavir.Da01778	-	0	DnaJ/Hsp40 cysteine-rich domain superfamily protein
41407029	41408363	Pavir.Da01823	-	0	DNAJ heat shock N-terminal domain-containing protein
41407029	41408363	Pavir.Da01823	-	0	DNAJ heat shock N-terminal domain-containing protein
41407029	41408363	Pavir.Da01823	-	0	DNAJ heat shock N-terminal domain-containing protein
9678928	9687073	Pavir.Da00639	-	0	DNAJ heat shock N-terminal domain-containing protein
10783045	10784645	Pavir.Db00808	-	0	DNAJ heat shock N-terminal domain-containing protein
12518443	12519257	Pavir.Db00869	-	0	proteasome activating protein 200
12518443	12519257	Pavir.Db00869	-	0	proteasome activating protein 200
12518443	12519257	Pavir.Db00869	-	0	proteasome activating protein 200
12518443	12519257	Pavir.Db00869	-	0	proteasome activating protein 200
12518443	12519257	Pavir.Db00869	-	0	proteasome activating protein 200
12518443	12519257	Pavir.Db00869	-	0	proteasome activating protein 200
12518443	12519257	Pavir.Db00869	-	0	proteasome activating protein 200
18033120	18036531	Pavir.Db01039	-	0	DnaJ/Hsp40 cysteine-rich domain superfamily protein
21847294	21850564	Pavir.Db01157	-	0	HEAT repeat-containing protein
21847294	21850564	Pavir.Db01157	-	0	HEAT repeat-containing protein
24281186	24286618	Pavir.Db01240	-	0	proteasome activating protein 200
24281186	24286618	Pavir.Db01240	-	0	proteasome activating protein 200
24281186	24286618	Pavir.Db01240	-	0	proteasome activating protein 200
24417066	24440297	Pavir.Db01242	-	0	HEAT repeat-containing protein
24417066	24440297	Pavir.Db01242	-	0	HEAT repeat-containing protein
30316504	30321726	Pavir.Db01436	-	0	protein phosphatase 2A subunit A2
30316504	30321726	Pavir.Db01436	-	0	protein phosphatase 2A subunit A2
3350374	3355321	Pavir.Db00229	-	0	chaperone binding;ATPase activators
36359913	36367802	Pavir.Db01607	-	0	DNAJ heat shock N-terminal domain-containing protein
36359913	36367802	Pavir.Db01607	-	0	DNAJ heat shock N-terminal domain-containing protein
37701407	37705329	Pavir.Db01697	-	0	ARM repeat superfamily protein
37997163	38002627	Pavir.Db01731	-	0	alpha/beta-Hydrolases superfamily protein
41117637	41118906	Pavir.Db01864	-	0	mitochondrion-localized small heat shock protein 23.6
41806824	41807559	Pavir.Db01884	-	0	HSP20-like chaperones superfamily protein
4315228	4319394	Pavir.Db00361	-	0	heat shock protein 70 (Hsp 70) family protein
10674292	10677347	Pavir.Ea00783	-	0	DNAJ heat shock N-terminal domain-containing protein
21570917	21584892	Pavir.Ea01439	-	0	Heat shock protein DnaJ with tetratricopeptide repeat
21570917	21584892	Pavir.Ea01439	-	0	Heat shock protein DnaJ with tetratricopeptide repeat
21570917	21584892	Pavir.Ea01439	-	0	Heat shock protein DnaJ with tetratricopeptide repeat
25205555	25206892	Pavir.Ea01530	-	0	heat stable protein 1
25205555	25206892	Pavir.Ea01530	-	0	heat stable protein 1
27976841	27991370	Pavir.Ea01662	-	0	Chaperone DnaJ-domain superfamily protein
27976841	27991370	Pavir.Ea01662	-	0	Chaperone DnaJ-domain superfamily protein
31391089	31394612	Pavir.Ea01781	-	0	proteasome activating protein 200
31391089	31394612	Pavir.Ea01781	-	0	proteasome activating protein 200
31391089	31394612	Pavir.Ea01781	-	0	proteasome activating protein 200
31391089	31394612	Pavir.Ea01781	-	0	proteasome activating protein 200
31391089	31394612	Pavir.Ea01781	-	0	proteasome activating protein 200
34546403	34548397	Pavir.Ea01829	-	0	heat shock protein 70 (Hsp 70) family protein
35329877	35339886	Pavir.Ea01839	-	0	HEAT repeat-containing protein
35329877	35339886	Pavir.Ea01839	-	0	HEAT repeat-containing protein
35329877	35339886	Pavir.Ea01839	-	0	HEAT repeat-containing protein
36009933	36018919	Pavir.Ea01885	-	0	Chaperone DnaJ-domain superfamily protein
36009933	36018919	Pavir.Ea01885	-	0	Chaperone DnaJ-domain superfamily protein
36009933	36018919	Pavir.Ea01885	-	0	Chaperone DnaJ-domain superfamily protein
43635147	43636595	Pavir.Ea02296	-	0	Heat shock protein DnaJ with tetratricopeptide repeat
47026726	47030698	Pavir.Ea02541	-	0	DNAJ heat shock N-terminal domain-containing protein
51814313	51816533	Pavir.Ea02962	-	0	heat shock transcription factor C1
54706528	54723300	Pavir.Ea03234	-	0	ARM repeat superfamily protein
54706528	54723300	Pavir.Ea03234	-	0	ARM repeat superfamily protein
55610816	55614165	Pavir.Ea03337	-	0	heat shock protein 70
59745800	59761953	Pavir.Ea03706	-	0	ARM repeat superfamily protein
61540985	61544292	Pavir.Ea03862	-	0	DNAJ heat shock N-terminal domain-containing protein
61540985	61544292	Pavir.Ea03862	-	0	DNAJ heat shock N-terminal domain-containing protein
61771886	61774246	Pavir.Ea03902	-	0	DNAJ heat shock N-terminal domain-containing protein
11628460	11628915	Pavir.Eb00774	-	0	heat shock protein 18.2
15301135	15303501	Pavir.Eb00998	-	0	DNAJ-like 20
16939732	16955616	Pavir.Eb01129	-	0	Heat shock protein DnaJ with tetratricopeptide repeat
17174997	17177722	Pavir.Eb01149	-	0	Chaperone DnaJ-domain superfamily protein
25710616	25715464	Pavir.Eb01397	-	0	Heat shock protein DnaJ, N-terminal with domain of unknown function (DUF1977)
32288251	32290092	Pavir.Eb01618	-	0	heat shock transcription factor C1
49789413	49800186	Pavir.Eb02418	+	0	HEAT repeat-containing protein
53261496	53264274	Pavir.Eb02487	+	0	heat shock transcription factor A2
64773717	64777072	Pavir.Eb03106	+	0	heat shock protein 101
70491591	70509317	Pavir.Eb03543	+	0	ARM repeat superfamily protein
70491591	70509317	Pavir.Eb03543	+	0	ARM repeat superfamily protein
70491591	70509317	Pavir.Eb03543	+	0	ARM repeat superfamily protein
71432730	71436150	Pavir.Eb03667	+	0	heat shock protein 70
71939123	71944115	Pavir.Eb03730	+	0	DNAJ heat shock N-terminal domain-containing protein
7449770	7462014	Pavir.Eb00532	+	0	Heat shock protein DnaJ with tetratricopeptide repeat
7449770	7462014	Pavir.Eb00532	+	0	Heat shock protein DnaJ with tetratricopeptide repeat
7449770	7462014	Pavir.Eb00532	+	0	Heat shock protein DnaJ with tetratricopeptide repeat
7449770	7462014	Pavir.Eb00532	+	0	Heat shock protein DnaJ with tetratricopeptide repeat
11445763	11447799	Pavir.Fa00806	+	0	Chaperone DnaJ-domain superfamily protein
29907940	29909932	Pavir.Fa01322	+	0	Double Clp-N motif-containing P-loop nucleoside triphosphate hydrolases superfamily protein
34491988	34493525	Pavir.Fa01476	+	0	heat shock protein 21
34491988	34493525	Pavir.Fa01476	+	0	heat shock protein 21
41606239	41611935	Pavir.Fa01727	+	0	ARM repeat superfamily protein
45545477	45554676	Pavir.Fa01984	+	0
7675348	7679295	Pavir.Fa00544	+	0	heat shock protein 81-2
8128428	8135656	Pavir.Fa00597	+	0	Chaperone protein htpG family protein
9045793	9048415	Pavir.Fa00702	+	0	Aha1 domain-containing protein
12586203	12588696	Pavir.Fb00614	+	0	Protein of unknown function (DUF3353)
26217972	26220272	Pavir.Fb01085	+	0	Double Clp-N motif-containing P-loop nucleoside triphosphate hydrolases superfamily protein
42481206	42483259	Pavir.Fb01505	+	0	Chaperone DnaJ-domain superfamily protein
47051357	47052729	Pavir.Fb01731	+	0	heat shock protein 21
17089406	17106858	Pavir.Ga01317	+	0	CLIP-associated protein
17089406	17106858	Pavir.Ga01317	+	0	CLIP-associated protein
3368298	3370162	Pavir.Ga00228	+	0	DNAJ heat shock N-terminal domain-containing protein
42768175	42769823	Pavir.Ga02506	+	0	DnaJ / Sec63 Brl domains-containing protein
14349891	14369878	Pavir.Gb01136	+	0	ARM repeat superfamily protein
14349891	14369878	Pavir.Gb01136	+	0	ARM repeat superfamily protein
14349891	14369878	Pavir.Gb01136	+	0	ARM repeat superfamily protein
17314177	17323378	Pavir.Gb01282	+	0	CLIP-associated protein
17314177	17323378	Pavir.Gb01282	+	0	CLIP-associated protein
36915548	36916870	Pavir.Ha01274	+	0	Chaperone DnaJ-domain superfamily protein
50494155	50498774	Pavir.Ha01764	+	0	Double Clp-N motif-containing P-loop nucleoside triphosphate hydrolases superfamily protein
52039802	52045218	Pavir.Ha01861	+	0	HEAT/U-box domain-containing protein
52095042	52104832	Pavir.Ha01869	+	0	ARM repeat superfamily protein
13704384	13709714	Pavir.Hb00607	+	0	DNAJ heat shock N-terminal domain-containing protein
50891945	50895295	Pavir.Hb01824	+	0	Double Clp-N motif-containing P-loop nucleoside triphosphate hydrolases superfamily protein
1999538	2007712	Pavir.Ia00231	+	0	Chaperone DnaJ-domain superfamily protein
26130252	26133176	Pavir.Ia01908	+	0	heat shock transcription factor A6B
30532669	30535927	Pavir.Ia02086	+	0	DNAJ heat shock N-terminal domain-containing protein
30840086	30845621	Pavir.Ia02101	+	0	DNAJ heat shock N-terminal domain-containing protein
6577104	6582344	Pavir.Ia00724	+	-1361	Chaperone DnaJ-domain superfamily protein
69356388	69372816	Pavir.Ia03513	+	-1516	DNAJ heat shock N-terminal domain-containing protein
69356388	69372816	Pavir.Ia03513	+	-1516	DNAJ heat shock N-terminal domain-containing protein
69770078	69772443	Pavir.Ia03540	+	-1545	Tetratricopeptide repeat (TPR)-like superfamily protein
70195728	70199711	Pavir.Ia03588	+	-1568	DNAJ heat shock N-terminal domain-containing protein
70870375	70871833	Pavir.Ia03668	+	-1613	heat shock cognate protein 70-1
70870375	70871833	Pavir.Ia03668	+	-1613	heat shock cognate protein 70-1
70892299	70894621	Pavir.Ia03670	+	-1618	heat shock protein 70
73097896	73107055	Pavir.Ia03860	+	-1747	ARM repeat superfamily protein
81402270	81405218	Pavir.Ia04447	+	-2103	DNAJ heat shock N-terminal domain-containing protein
889053	892869	Pavir.Ia00087	+	-2587	heat shock factor 3
9247755	9268196	Pavir.Ia00901	+	-2639	ILITYHIA
10200144	10203939	Pavir.Ib00928	+	-2730	heat shock factor 1
11531932	11536541	Pavir.Ib01101	+	-2863	Chaperone DnaJ-domain superfamily protein
13814722	13817199	Pavir.Ib01258	+	-2973	heat shock protein 70
13823221	13826860	Pavir.Ib01260	+	-2976	heat shock cognate protein 70-1
13842511	13852741	Pavir.Ib01262	+	-2978	heat shock cognate protein 70-1
13924752	13927404	Pavir.Ib01278	+	-2981	heat shock cognate protein 70-1
14488045	14489948	Pavir.Ib01364	+	-3043	DNAJ heat shock N-terminal domain-containing protein
15027574	15030626	Pavir.Ib01427	+	-3112	Heat shock protein DnaJ with tetratricopeptide repeat
19129429	19133144	Pavir.Ib01755	+	-3451	heat shock transcription factor B4
22883724	22888306	Pavir.Ib02067	+	-3765	Molecular chaperone Hsp40/DnaJ family protein
28417458	28424869	Pavir.Ib02305	+	-4222	DNAJ heat shock N-terminal domain-containing protein
3001952	3030688	Pavir.Ib00278	+	-4410	ARM repeat superfamily protein
36824165	36825318	Pavir.Ib02662	+	-5051	heat shock protein 21
37208080	37210944	Pavir.Ib02688	+	-5107	heat shock protein 101
40816927	40820191	Pavir.Ib02825	+	-5673	ARM repeat superfamily protein
40816927	40820191	Pavir.Ib02825	+	-5674	ARM repeat superfamily protein
40816927	40820191	Pavir.Ib02825	+	-5682	ARM repeat superfamily protein
48706675	48707608	Pavir.Ib03039	+	-7144	DNAJ heat shock N-terminal domain-containing protein
48706675	48707608	Pavir.Ib03039	+	-7150	DNAJ heat shock N-terminal domain-containing protein
56580420	56581354	Pavir.Ib03484	+	-8477	CLIP-associated protein
60469152	60475731	Pavir.Ib03704	+	-9325	DNAJ heat shock N-terminal domain-containing protein
4910	8220	Pavir.J00045	+	-11437	Chaperone DnaJ-domain superfamily protein
4910	8220	Pavir.J00045	+	-11441	Chaperone DnaJ-domain superfamily protein
17545	19719	Pavir.J00582	+	-12736	heat shock transcription factor A2
2628	4177	Pavir.J00702	+	-13061	Chaperone DnaJ-domain superfamily protein
15974	20187	Pavir.J00917	+	-13577	Chaperone DnaJ-domain superfamily protein
14782	17683	Pavir.J00967	+	-13642	heat shock transcription factor A2
14614	25868	Pavir.J01336	+	-14514	Heat shock protein DnaJ with tetratricopeptide repeat
6393	25061	Pavir.J01407	+	-14593	ILITYHIA
6393	25061	Pavir.J01407	+	-14612	ILITYHIA
13405	18517	Pavir.J01464	+	-14730	heat shock protein 81-2
17260	18303	Pavir.J01469	+	-14736	Chaperone DnaJ-domain superfamily protein
1689	4531	Pavir.J01818	+	-15660	DNAJ heat shock family protein
6426	9539	Pavir.J02847	+	-18442	heat shock protein 70
5748	9819	Pavir.J04721	+	-24481	Chaperone DnaJ-domain superfamily protein
1512	4801	Pavir.J04798	+	-24668	DNAJ heat shock N-terminal domain-containing protein
2685	4289	Pavir.J06096	+	-28312	Chaperone DnaJ-domain superfamily protein
1487	11689	Pavir.J07935	+	-29899	ARM repeat superfamily protein
5462	9589	Pavir.J08239	+	-30347	DNAJ heat shock family protein
5139	11115	Pavir.J11083	+	-33638	chloroplast heat shock protein 70-1
1989	2477	Pavir.J15164	+	-37514	heat shock protein 17.4
1989	2477	Pavir.J15164	+	-37564	heat shock protein 17.4
5926	8448	Pavir.J22115	+	-44292	heat shock protein 90.1
382	5392	Pavir.J30437	+	-53736	Chaperone protein htpG family protein
2710	6431	Pavir.J33057	+	-57373	ARM repeat superfamily protein
3144	4639	Pavir.J33873	+	-59904	DNAJ heat shock family protein
665	4494	Pavir.J38093	+	-88541	Heat shock protein DnaJ with tetratricopeptide repeat

## Sheet: Table S8 - Heat-H3K9me2-VS16
ene start	Gene End	Gene ID	Gene strand	Distance of peak to gene	Best Arabidopsis definition line
8241638	8242464	Pavir.Aa00734	+	59988	ARM repeat superfamily protein
22305922	22309207	Pavir.Aa01692	+	37653	DNAJ heat shock N-terminal domain-containing protein
22979926	22984467	Pavir.Aa01756	-	37021	heat shock protein 101
26644465	26649879	Pavir.Aa01840	-	35482	heat shock protein 60-3A
29692731	29696439	Pavir.Aa01928	+	33830	heat shock transcription factor A3
61916751	61918193	Pavir.Aa02860	+	19808	heat shock transcription factor C1
69160876	69171664	Pavir.Aa03404	-	17378	cullin-associated and neddylation dissociated
11486312	11488043	Pavir.Ab00907	-	13895	heat shock transcription factor B4
20984415	20988011	Pavir.Ab01320	-	12402	heat shock transcription factor A3
23241958	23243367	Pavir.Ab01400	-	12114	DNAJ heat shock family protein
35527349	35529458	Pavir.Ab01823	+	10838	heat shock protein 101
35539966	35545887	Pavir.Ab01825	+	10837	heat shock protein 101
35564378	35567966	Pavir.Ab01828	+	10830	heat shock protein 101
36659424	36663050	Pavir.Ab01865	+	10727	Double Clp-N motif-containing P-loop nucleoside triphosphate hydrolases superfamily protein
51504391	51506829	Pavir.Ab02894	+	7341	DNAJ heat shock N-terminal domain-containing protein
3224143	3227225	Pavir.Ba00276	+	5521	Heat shock protein DnaJ with tetratricopeptide repeat
4588591	4591558	Pavir.Ba00372	-	5222	Chaperone DnaJ-domain superfamily protein
6639045	6647265	Pavir.Ba00535	-	4957	ARM repeat superfamily protein
12028923	12033557	Pavir.Ba00992	-	4017	alpha/beta-Hydrolases superfamily protein
19136657	19139485	Pavir.Ba01499	+	3145	ARM repeat superfamily protein
25999143	26003669	Pavir.Ba02028	-	2423	heat shock factor 4
25999143	26003669	Pavir.Ba02028	-	2420	heat shock factor 4
30951049	30951549	Pavir.Ba02219	+	2027	DNAJ-like 20
6230392	6231637	Pavir.Bb00433	-	0	heat shock transcription factor A6B
22224495	22226729	Pavir.Bb01226	-	0	DNAJ heat shock N-terminal domain-containing protein
50610929	50611402	Pavir.Bb02007	+	0	DNAJ-like 20
54530981	54544610	Pavir.Bb02259	+	0	heat shock transcription factor B2A
54858157	54863890	Pavir.Bb02269	-	0	heat shock factor 4
56286397	56287185	Pavir.Bb02324	-	0	heat shock transcription factor B4
57205739	57209571	Pavir.Bb02408	+	0	heat shock protein 81-2
57205739	57209571	Pavir.Bb02408	+	0	heat shock protein 81-2
62450819	62454266	Pavir.Bb02828	+	0	Chaperone DnaJ-domain superfamily protein
70043529	70046245	Pavir.Bb03391	+	0	Chaperone DnaJ-domain superfamily protein
1972269	1973703	Pavir.Ca00152	-	0	heat shock protein 70 (Hsp 70) family protein
2157613	2160621	Pavir.Ca00173	+	0	Double Clp-N motif-containing P-loop nucleoside triphosphate hydrolases superfamily protein
29372330	29376168	Pavir.Ca01965	+	0	ARM repeat superfamily protein
8040056	8044217	Pavir.Cb00504	+	0	heat shock protein 70
24952296	24955556	Pavir.Cb01106	-	0	mitochondrial heat shock protein 70-1
24952296	24955556	Pavir.Cb01106	-	0	mitochondrial heat shock protein 70-1
47710409	47712261	Pavir.Cb02164	-	0	HEAT/U-box domain-containing protein
11165293	11168987	Pavir.Da00707	+	0	HEAT repeat-containing protein
11513987	11515272	Pavir.Da00715	+	0	heat shock transcription factor A2
11812549	11813103	Pavir.Da00729	-	0	heat shock transcription factor A1D
11813394	11814143	Pavir.Da00730	-	0	heat shock transcription factor A2
19901139	19906639	Pavir.Da01054	+	0	HEAT repeat-containing protein
21065307	21066557	Pavir.Da01084	-	0	HSP20-like chaperones superfamily protein
21065307	21066557	Pavir.Da01084	-	0	HSP20-like chaperones superfamily protein
22809386	22814431	Pavir.Da01190	-	0	ARG1-like 1
23299151	23307208	Pavir.Da01242	+	0	alpha/beta-Hydrolases superfamily protein
41407029	41408363	Pavir.Da01823	-	0	DNAJ heat shock N-terminal domain-containing protein
41407029	41408363	Pavir.Da01823	-	0	DNAJ heat shock N-terminal domain-containing protein
400763	405996	Pavir.Db00008	+	0	Chaperone protein htpG family protein
3350374	3355321	Pavir.Db00229	-	0	chaperone binding;ATPase activators
6872199	6873987	Pavir.Db00588	+	0	DNAJ heat shock N-terminal domain-containing protein
7926015	7927697	Pavir.Db00614	+	0	heat shock protein 101
12518443	12519257	Pavir.Db00869	-	0	proteasome activating protein 200
12518443	12519257	Pavir.Db00869	-	0	proteasome activating protein 200
12518443	12519257	Pavir.Db00869	-	0	proteasome activating protein 200
12518443	12519257	Pavir.Db00869	-	0	proteasome activating protein 200
24281186	24286618	Pavir.Db01240	-	0	proteasome activating protein 200
24417066	24440297	Pavir.Db01242	+	0	HEAT repeat-containing protein
24442749	24449923	Pavir.Db01243	+	0	HEAT repeat-containing protein
41110115	41111150	Pavir.Db01862	+	0	HSP20-like chaperones superfamily protein
41117637	41118906	Pavir.Db01864	+	0	mitochondrion-localized small heat shock protein 23.6
41806824	41807559	Pavir.Db01884	-	0	HSP20-like chaperones superfamily protein
7993197	7993930	Pavir.Ea00606	-	0	heat shock protein 18.2
21570917	21584892	Pavir.Ea01439	-	0	Heat shock protein DnaJ with tetratricopeptide repeat
27976841	27991370	Pavir.Ea01662	-	0	Chaperone DnaJ-domain superfamily protein
31391089	31394612	Pavir.Ea01781	-	0	proteasome activating protein 200
34546403	34548397	Pavir.Ea01829	+	0	heat shock protein 70 (Hsp 70) family protein
39896751	39898590	Pavir.Ea02036	-	0	Chaperone DnaJ-domain superfamily protein
47026726	47030698	Pavir.Ea02541	+	0	DNAJ heat shock N-terminal domain-containing protein
51814313	51816533	Pavir.Ea02962	-	0	heat shock transcription factor C1
51814313	51816533	Pavir.Ea02962	-	0	heat shock transcription factor C1
54706528	54723300	Pavir.Ea03234	-	0	ARM repeat superfamily protein
55610816	55614165	Pavir.Ea03337	+	0	heat shock protein 70
61540985	61544292	Pavir.Ea03862	+	0	DNAJ heat shock N-terminal domain-containing protein
61540985	61544292	Pavir.Ea03862	+	0	DNAJ heat shock N-terminal domain-containing protein
61771886	61774246	Pavir.Ea03902	-	0	DNAJ heat shock N-terminal domain-containing protein
61771886	61774246	Pavir.Ea03902	-	0	DNAJ heat shock N-terminal domain-containing protein
7449770	7462014	Pavir.Eb00532	+	0	Heat shock protein DnaJ with tetratricopeptide repeat
16939732	16955616	Pavir.Eb01129	+	0	Heat shock protein DnaJ with tetratricopeptide repeat
25975339	25986565	Pavir.Eb01414	-	0	DNAJ heat shock N-terminal domain-containing protein
28137273	28139275	Pavir.Eb01497	-	0	heat shock protein 70 (Hsp 70) family protein
32288251	32290092	Pavir.Eb01618	+	0	heat shock transcription factor C1
49789413	49800186	Pavir.Eb02418	-	0	HEAT repeat-containing protein
49789413	49800186	Pavir.Eb02418	-	0	HEAT repeat-containing protein
53261496	53264274	Pavir.Eb02487	+	0	heat shock transcription factor A2
64773717	64777072	Pavir.Eb03106	+	0	heat shock protein 101
71432730	71436150	Pavir.Eb03667	+	0	heat shock protein 70
71432730	71436150	Pavir.Eb03667	+	0	heat shock protein 70
71432730	71436150	Pavir.Eb03667	+	0	heat shock protein 70
45073819	45077990	Pavir.Fa01957	-	0	DNAJ heat shock family protein
5321358	5326608	Pavir.Fb00277	+	0	ARM repeat superfamily protein
42481206	42483259	Pavir.Fb01505	+	0	Chaperone DnaJ-domain superfamily protein
17089406	17106858	Pavir.Ga01317	+	0	CLIP-associated protein
23472556	23477228	Pavir.Ga01888	+	0	Double Clp-N motif-containing P-loop nucleoside triphosphate hydrolases superfamily protein
42768175	42769823	Pavir.Ga02506	-	0	DnaJ / Sec63 Brl domains-containing protein
883307	885606	Pavir.Gb00067	-	0	DNAJ heat shock N-terminal domain-containing protein
11588787	11594307	Pavir.Gb00934	-	0	stress-inducible protein, putative
36915548	36916870	Pavir.Ha01274	+	0	Chaperone DnaJ-domain superfamily protein
50494155	50498774	Pavir.Ha01764	+	0	Double Clp-N motif-containing P-loop nucleoside triphosphate hydrolases superfamily protein
13704384	13709714	Pavir.Hb00607	+	0	DNAJ heat shock N-terminal domain-containing protein
13704384	13709714	Pavir.Hb00607	+	0	DNAJ heat shock N-terminal domain-containing protein
46698163	46700559	Pavir.Hb01622	+	0	heat shock protein 70
50891945	50895295	Pavir.Hb01824	+	0	Double Clp-N motif-containing P-loop nucleoside triphosphate hydrolases superfamily protein
1228151	1229141	Pavir.Ia00130	-	0
3771482	3772639	Pavir.Ia00368	-	0	Chaperone DnaJ-domain superfamily protein
51729141	51730574	Pavir.Ia02656	-	0	heat shock protein 21
69356388	69372816	Pavir.Ia03513	-	0	DNAJ heat shock N-terminal domain-containing protein
69770078	69772443	Pavir.Ia03540	+	0	Tetratricopeptide repeat (TPR)-like superfamily protein
69951009	69952497	Pavir.Ia03555	+	0	Chaperone DnaJ-domain superfamily protein
72972101	72973093	Pavir.Ia03842	-	0	heat shock protein 17.4
73097896	73107055	Pavir.Ia03860	+	0	ARM repeat superfamily protein
83956862	83958828	Pavir.Ia04699	-	0	heat-shock protein 70T-2
3001952	3030688	Pavir.Ib00278	+	-199	ARM repeat superfamily protein
4530622	4533183	Pavir.Ib00391	+	-353	heat shock transcription factor A6B
8291732	8297741	Pavir.Ib00796	-	-844	ARM repeat superfamily protein
10200144	10203939	Pavir.Ib00928	+	-988	heat shock factor 1
11564503	11568800	Pavir.Ib01103	-	-1140	ARM repeat superfamily protein
11794996	11795466	Pavir.Ib01140	+	-1154	heat shock protein 18.2
13212621	13213560	Pavir.Ib01225	-	-1197	Chaperone DnaJ-domain superfamily protein
13814722	13817199	Pavir.Ib01258	+	-1235	heat shock protein 70
13823221	13826860	Pavir.Ib01260	+	-1237	heat shock cognate protein 70-1
13842511	13852741	Pavir.Ib01262	+	-1237	heat shock cognate protein 70-1
13924752	13927404	Pavir.Ib01278	-	-1247	heat shock cognate protein 70-1
15027574	15030626	Pavir.Ib01427	-	-1335	Heat shock protein DnaJ with tetratricopeptide repeat
19129429	19133144	Pavir.Ib01755	-	-1528	heat shock transcription factor B4
22883724	22888306	Pavir.Ib02067	-	-1724	Molecular chaperone Hsp40/DnaJ family protein
40816927	40820191	Pavir.Ib02825	-	-2612	ARM repeat superfamily protein
40816927	40820191	Pavir.Ib02825	-	-2615	ARM repeat superfamily protein
42401677	42406906	Pavir.Ib02877	+	-2757	Heat shock protein 70 (Hsp 70) family protein
54528367	54531693	Pavir.Ib03391	-	-3642	heat shock transcription factor A6B
55466840	55468288	Pavir.Ib03452	-	-3775	Heat shock protein 70 (Hsp 70) family protein
60469152	60475731	Pavir.Ib03704	-	-4157	DNAJ heat shock N-terminal domain-containing protein
61403109	61403927	Pavir.Ib03795	+	-4268	Chaperone DnaJ-domain superfamily protein
17545	19719	Pavir.J00582	-	-6939	heat shock transcription factor A2
52	1786	Pavir.J00632	-	-7061	ARM repeat superfamily protein
10476	12139	Pavir.J00703	-	-7277	Chaperone DnaJ-domain superfamily protein
14614	25868	Pavir.J01336	-	-10002	Heat shock protein DnaJ with tetratricopeptide repeat
24586	25149	Pavir.J01473	-	-10182	heat shock transcription factor C1
1689	4531	Pavir.J01818	-	-10494	DNAJ heat shock family protein
8324	12901	Pavir.J02667	+	-11846	Chaperone DnaJ-domain superfamily protein
6426	9539	Pavir.J02847	-	-12256	heat shock protein 70
15901	17348	Pavir.J02897	-	-12378	heat shock transcription factor A4A
6809	10470	Pavir.J03186	-	-13031
15311	17384	Pavir.J03652	-	-14145	DNAJ heat shock N-terminal domain-containing protein
6668	8880	Pavir.J04572	+	-16083	alpha/beta-Hydrolases superfamily protein
4312	6225	Pavir.J04979	+	-17202	heat shock transcription factor C1
826	6256	Pavir.J05038	+	-17393	heat shock protein 101
2685	4289	Pavir.J06096	+	-20468	Chaperone DnaJ-domain superfamily protein
125	6725	Pavir.J15008	+	-26745	Chaperone DnaJ-domain superfamily protein
125	6725	Pavir.J15008	+	-26759	Chaperone DnaJ-domain superfamily protein
172	3562	Pavir.J15979	+	-27626	heat shock transcription factor A6B
5926	8448	Pavir.J22115	-	-33339	heat shock protein 90.1
295	852	Pavir.J29514	+	-40350	heat shock protein 17.6A
3144	4639	Pavir.J33873	+	-48547	DNAJ heat shock family protein
506	5417	Pavir.J35579	+	-54408	HEAT repeat ;WD domain, G-beta repeat protein protein
897	1814	Pavir.J35929	+	-56371	17.6 kDa class II heat shock protein
1925	4444	Pavir.J36781	-	-60720	heat shock protein 70
1821	4973	Pavir.J36870	+	-61346	alpha/beta-Hydrolases superfamily protein

## Sheet: Table S9 - Heat-H4K12ac-VS16 
Gene start	Gene End	Gene ID	Gene strand	Distance of peak to gene	Best Arabidopsis definition line
26644465	26649879	Pavir.Aa01840	-	51556	heat shock protein 60-3A
31785950	31788422	Pavir.Aa01998	+	45870	heat shock protein 101
33417346	33420656	Pavir.Aa02052	+	43794	heat shock transcription factor A4A
5786159	5787269	Pavir.Aa00531	+	27019	HSP20-like chaperones superfamily protein
61916751	61918193	Pavir.Aa02860	+	25603	heat shock transcription factor C1
69160876	69171664	Pavir.Aa03404	-	22687	cullin-associated and neddylation dissociated
8241638	8242464	Pavir.Aa00734	+	21047	ARM repeat superfamily protein
23241958	23243367	Pavir.Ab01400	-	16672	DNAJ heat shock family protein
35527349	35529458	Pavir.Ab01823	+	14120	heat shock protein 101
35539966	35545887	Pavir.Ab01825	+	14119	heat shock protein 101
36659424	36663050	Pavir.Ab01865	+	13953	Double Clp-N motif-containing P-loop nucleoside triphosphate hydrolases superfamily protein
4221116	4224877	Pavir.Ab00354	-	12883	chaperone binding;ATPase activators
51504391	51506829	Pavir.Ab02894	+	11584	DNAJ heat shock N-terminal domain-containing protein
53022579	53023064	Pavir.Ab03099	-	11241	heat shock protein 17.4
53041963	53048972	Pavir.Ab03105	-	11238	heat shock protein 70 (Hsp 70) family protein
25999143	26003669	Pavir.Ba02028	-	6621	heat shock factor 4
26065598	26066498	Pavir.Ba02035	+	6563	heat shock transcription factor B4
30951049	30951549	Pavir.Ba02219	+	5490	DNAJ-like 20
3224143	3227225	Pavir.Ba00276	+	5298	Heat shock protein DnaJ with tetratricopeptide repeat
41827901	41831288	Pavir.Ba02634	-	4066	alpha/beta-Hydrolases superfamily protein
3833459	3836562	Pavir.Bb00220	-	703	Chaperone DnaJ-domain superfamily protein
48601099	48605684	Pavir.Bb01943	+	154	heat shock factor binding protein
50610929	50611402	Pavir.Bb02007	+	96	DNAJ-like 20
54858157	54863890	Pavir.Bb02269	-	0	heat shock factor 4
56286397	56287185	Pavir.Bb02324	-	0	heat shock transcription factor B4
57205739	57209571	Pavir.Bb02408	+	0	heat shock protein 81-2
67378685	67383950	Pavir.Bb03190	-	0	ARM repeat superfamily protein
73686145	73689230	Pavir.Bb03693	-	0	Heat shock protein DnaJ with tetratricopeptide repeat
2157613	2160621	Pavir.Ca00173	+	0	Double Clp-N motif-containing P-loop nucleoside triphosphate hydrolases superfamily protein
6824559	6825323	Pavir.Ca00583	-	0	DNAJ heat shock N-terminal domain-containing protein
10789469	10791080	Pavir.Cb00610	+	0	binding
24952296	24955556	Pavir.Cb01106	-	0	mitochondrial heat shock protein 70-1
24952296	24955556	Pavir.Cb01106	-	0	mitochondrial heat shock protein 70-1
35235982	35243106	Pavir.Cb01414	+	0	Heat shock protein DnaJ with tetratricopeptide repeat
47710409	47712261	Pavir.Cb02164	-	0	HEAT/U-box domain-containing protein
47777113	47778140	Pavir.Cb02170	-	0	ARM repeat superfamily protein
11165293	11168987	Pavir.Da00707	+	0	HEAT repeat-containing protein
11513987	11515272	Pavir.Da00715	+	0	heat shock transcription factor A2
11813394	11814143	Pavir.Da00730	-	0	heat shock transcription factor A2
11862916	11874327	Pavir.Da00731	+	0	HEAT repeat-containing protein
11862916	11874327	Pavir.Da00731	+	0	HEAT repeat-containing protein
1908589	1912095	Pavir.Da00081	+	0	heat shock protein 70 (Hsp 70) family protein
39658887	39664821	Pavir.Da01778	+	0	DnaJ/Hsp40 cysteine-rich domain superfamily protein
39658887	39664821	Pavir.Da01778	+	0	DnaJ/Hsp40 cysteine-rich domain superfamily protein
12518443	12519257	Pavir.Db00869	-	0	proteasome activating protein 200
12518443	12519257	Pavir.Db00869	-	0	proteasome activating protein 200
12518443	12519257	Pavir.Db00869	-	0	proteasome activating protein 200
12518443	12519257	Pavir.Db00869	-	0	proteasome activating protein 200
12518443	12519257	Pavir.Db00869	-	0	proteasome activating protein 200
18033120	18036531	Pavir.Db01039	+	0	DnaJ/Hsp40 cysteine-rich domain superfamily protein
21847294	21850564	Pavir.Db01157	-	0	HEAT repeat-containing protein
24281186	24286618	Pavir.Db01240	-	0	proteasome activating protein 200
24281186	24286618	Pavir.Db01240	-	0	proteasome activating protein 200
24417066	24440297	Pavir.Db01242	+	0	HEAT repeat-containing protein
30316504	30321726	Pavir.Db01436	-	0	protein phosphatase 2A subunit A2
36359913	36367802	Pavir.Db01607	-	0	DNAJ heat shock N-terminal domain-containing protein
400763	405996	Pavir.Db00008	+	0	Chaperone protein htpG family protein
41110115	41111150	Pavir.Db01862	+	0	HSP20-like chaperones superfamily protein
41806824	41807559	Pavir.Db01884	-	0	HSP20-like chaperones superfamily protein
25205555	25206892	Pavir.Ea01530	+	0	heat stable protein 1
27976841	27991370	Pavir.Ea01662	-	0	Chaperone DnaJ-domain superfamily protein
34546403	34548397	Pavir.Ea01829	+	0	heat shock protein 70 (Hsp 70) family protein
36009933	36018919	Pavir.Ea01885	+	0	Chaperone DnaJ-domain superfamily protein
39896751	39898590	Pavir.Ea02036	-	0	Chaperone DnaJ-domain superfamily protein
43635147	43636595	Pavir.Ea02296	-	0	Heat shock protein DnaJ with tetratricopeptide repeat
47026726	47030698	Pavir.Ea02541	+	0	DNAJ heat shock N-terminal domain-containing protein
51814313	51816533	Pavir.Ea02962	-	0	heat shock transcription factor C1
16939732	16955616	Pavir.Eb01129	+	0	Heat shock protein DnaJ with tetratricopeptide repeat
16939732	16955616	Pavir.Eb01129	+	0	Heat shock protein DnaJ with tetratricopeptide repeat
25975339	25986565	Pavir.Eb01414	-	0	DNAJ heat shock N-terminal domain-containing protein
28137273	28139275	Pavir.Eb01497	-	0	heat shock protein 70 (Hsp 70) family protein
32288251	32290092	Pavir.Eb01618	+	0	heat shock transcription factor C1
49789413	49800186	Pavir.Eb02418	-	0	HEAT repeat-containing protein
49789413	49800186	Pavir.Eb02418	-	0	HEAT repeat-containing protein
64085194	64087957	Pavir.Eb03020	+	0	DNAJ heat shock N-terminal domain-containing protein
64773717	64777072	Pavir.Eb03106	+	0	heat shock protein 101
71432730	71436150	Pavir.Eb03667	+	0	heat shock protein 70
26217972	26220272	Pavir.Fb01085	-	0	Double Clp-N motif-containing P-loop nucleoside triphosphate hydrolases superfamily protein
42481206	42483259	Pavir.Fb01505	+	0	Chaperone DnaJ-domain superfamily protein
17089406	17106858	Pavir.Ga01317	+	0	CLIP-associated protein
23472556	23477228	Pavir.Ga01888	+	0	Double Clp-N motif-containing P-loop nucleoside triphosphate hydrolases superfamily protein
3908126	3914547	Pavir.Ga00262	+	0	Chaperone DnaJ-domain superfamily protein
42768175	42769823	Pavir.Ga02506	-	0	DnaJ / Sec63 Brl domains-containing protein
883307	885606	Pavir.Gb00067	-	0	DNAJ heat shock N-terminal domain-containing protein
13704384	13709714	Pavir.Hb00607	+	0	DNAJ heat shock N-terminal domain-containing protein
13704384	13709714	Pavir.Hb00607	+	0	DNAJ heat shock N-terminal domain-containing protein
13704384	13709714	Pavir.Hb00607	+	0	DNAJ heat shock N-terminal domain-containing protein
2194031	2195209	Pavir.Hb00113	-	0	heat shock cognate protein 70-1
46698163	46700559	Pavir.Hb01622	+	0	heat shock protein 70
50891945	50895295	Pavir.Hb01824	+	0	Double Clp-N motif-containing P-loop nucleoside triphosphate hydrolases superfamily protein
3771482	3772639	Pavir.Ia00368	-	0	Chaperone DnaJ-domain superfamily protein
69356388	69372816	Pavir.Ia03513	-	0	DNAJ heat shock N-terminal domain-containing protein
69770078	69772443	Pavir.Ia03540	+	0	Tetratricopeptide repeat (TPR)-like superfamily protein
70826276	70829056	Pavir.Ia03665	+	0	heat shock cognate protein 70-1
70859634	70861038	Pavir.Ia03667	-	0	heat shock cognate protein 70-1
70870375	70871833	Pavir.Ia03668	-	0	heat shock cognate protein 70-1
70870375	70871833	Pavir.Ia03668	-	0	heat shock cognate protein 70-1
70892299	70894621	Pavir.Ia03670	-	0	heat shock protein 70
72837786	72842070	Pavir.Ia03826	-	0	Chaperone DnaJ-domain superfamily protein
72972101	72973093	Pavir.Ia03842	-	0	heat shock protein 17.4
73097896	73107055	Pavir.Ia03860	+	0	ARM repeat superfamily protein
10200144	10203939	Pavir.Ib00928	+	0	heat shock factor 1
11531932	11536541	Pavir.Ib01101	+	0	Chaperone DnaJ-domain superfamily protein
11564503	11568800	Pavir.Ib01103	-	0	ARM repeat superfamily protein
11564503	11568800	Pavir.Ib01103	-	0	ARM repeat superfamily protein
11794996	11795466	Pavir.Ib01140	+	0	heat shock protein 18.2
13814722	13817199	Pavir.Ib01258	+	0	heat shock protein 70
13842511	13852741	Pavir.Ib01262	+	0	heat shock cognate protein 70-1
13924752	13927404	Pavir.Ib01278	-	0	heat shock cognate protein 70-1
15027574	15030626	Pavir.Ib01427	-	0	Heat shock protein DnaJ with tetratricopeptide repeat
15027574	15030626	Pavir.Ib01427	-	0	Heat shock protein DnaJ with tetratricopeptide repeat
15027574	15030626	Pavir.Ib01427	-	0	Heat shock protein DnaJ with tetratricopeptide repeat
19129429	19133144	Pavir.Ib01755	-	0	heat shock transcription factor B4
3001952	3030688	Pavir.Ib00278	+	0	ARM repeat superfamily protein
37208080	37210944	Pavir.Ib02688	+	0	heat shock protein 101
40816927	40820191	Pavir.Ib02825	-	0	ARM repeat superfamily protein
48706675	48707608	Pavir.Ib03039	+	0	DNAJ heat shock N-terminal domain-containing protein
55466840	55468288	Pavir.Ib03452	-	0	Heat shock protein 70 (Hsp 70) family protein
60469152	60475731	Pavir.Ib03704	-	0	DNAJ heat shock N-terminal domain-containing protein
60469152	60475731	Pavir.Ib03704	-	0	DNAJ heat shock N-terminal domain-containing protein
4910	8220	Pavir.J00045	+	-1	Chaperone DnaJ-domain superfamily protein
17545	19719	Pavir.J00582	-	-1	heat shock transcription factor A2
52	1786	Pavir.J00632	-	-1	ARM repeat superfamily protein
10476	12139	Pavir.J00703	-	-1	Chaperone DnaJ-domain superfamily protein
14614	25868	Pavir.J01336	-	-1	Heat shock protein DnaJ with tetratricopeptide repeat
13405	18517	Pavir.J01464	-	-1	heat shock protein 81-2
24586	25149	Pavir.J01473	-	-1	heat shock transcription factor C1
1689	4531	Pavir.J01818	-	-1	DNAJ heat shock family protein
27	1433	Pavir.J02395	-	-1	heat shock protein 101
6426	9539	Pavir.J02847	-	-1	heat shock protein 70
1173	17895	Pavir.J03424	+	-1	ARM repeat superfamily protein
15311	17384	Pavir.J03652	-	-1	DNAJ heat shock N-terminal domain-containing protein
6637	10148	Pavir.J04151	+	-1	heat shock transcription factor A6B
64	9078	Pavir.J04326	+	-159	ARM repeat superfamily protein
13	2938	Pavir.J04739	+	-643	heat shock protein 101
7029	13200	Pavir.J04872	-	-765	protein phosphatase 2A subunit A2
677	5961	Pavir.J04941	+	-811	protein phosphatase 2A subunit A2
826	6256	Pavir.J05038	+	-867	heat shock protein 101
826	6256	Pavir.J05038	+	-869	heat shock protein 101
1616	2770	Pavir.J08073	-	-2276	heat shock protein 21
24	2921	Pavir.J08518	+	-2464	Double Clp-N motif-containing P-loop nucleoside triphosphate hydrolases superfamily protein
9780	11518	Pavir.J09091	-	-2769	Chaperone protein htpG family protein
144	1845	Pavir.J10489	-	-3510	heat shock protein 70 (Hsp 70) family protein
5139	11115	Pavir.J11083	-	-3777	chloroplast heat shock protein 70-1
2	8480	Pavir.J12754	+	-4809	CLIP-associated protein
125	6725	Pavir.J15008	+	-6848	Chaperone DnaJ-domain superfamily protein
580	1813	Pavir.J15833	-	-7757	heat shock protein 70 (Hsp 70) family protein
172	3562	Pavir.J15979	+	-7975	heat shock transcription factor A6B
2	2065	Pavir.J19941	+	-11657	Chaperone DnaJ-domain superfamily protein
3	1876	Pavir.J20033	-	-11718	heat shock protein 90.1
43	1729	Pavir.J20334	+	-11908	Double Clp-N motif-containing P-loop nucleoside triphosphate hydrolases superfamily protein
2094	5024	Pavir.J21381	-	-12765	DNAJ heat shock family protein
42	6514	Pavir.J21397	+	-12770	ARM repeat superfamily protein
4212	5563	Pavir.J21836	-	-13068	Chaperone DnaJ-domain superfamily protein
4212	5563	Pavir.J21836	-	-13071	Chaperone DnaJ-domain superfamily protein
5926	8448	Pavir.J22115	-	-13151	heat shock protein 90.1
4640	6044	Pavir.J32219	-	-21251	heat shock transcription factor C1
2710	6431	Pavir.J33057	-	-22383	ARM repeat superfamily protein
1105	2734	Pavir.J33779	-	-24020	heat shock factor binding protein
3207	3686	Pavir.J34782	-	-28524	Chaperone DnaJ-domain superfamily protein
454	3508	Pavir.J34808	-	-28730	heat shock protein 70
506	5417	Pavir.J35579	+	-33884	HEAT repeat ;WD domain, G-beta repeat protein protein
3785	5246	Pavir.J36148	+	-38800	heat shock transcription factor C1
1925	4444	Pavir.J36781	-	-45665	heat shock protein 70
8	3048	Pavir.J40704	+	-111373	heat shock protein 101
2	2356	Pavir.J41002	+	-155749	DNAJ heat shock family protein

[truncated: 28 more sheets: TableS10 - Drought-H3K9me2-AP13, TableS11 - Drought-H4K12ac-AP13, TableS12 - Drought-H3K9me2-VS16, TableS13 - Drought-H4K12ac-VS16, TableS14 - Salinity-H3K9me2-AP1, TableS15 - Salinity-H4K12ac-AP, TableS16-Salinity-H3K9me2-VS16, Table17-Salinity-H4K12ac-VS16, Table18-Cold-H3K9me2-AP13, Table19-Cold-H4K12ac-AP13, Table20-Cold-H3K9me2-VS16, Table21-Cold-H4K12ac-VS16, Table22-Flooding-H3K9me2-AP13, Table23-Flooding-H4K12ac-AP13, Table24-Flooding-H3K9me2-VS16, Table25-Flooding-H4K12ac-VS16, Table26-Heavymetal-H3K9me2-AP13, Table27-Heavymetal-H4K12ac-AP13, Table28-Heavymetal-H3K9me2-VS1, Table29-Heavymetal-H4K12ac-VS1 …]
